# Supplementary material for: Tree mortality in response to typhoon-induced floods and mudslides is determined by tree species, size, and position in a riparian Formosan gum forest in subtropical Taiwan
Source: PLoS One. 2018 Jan 5;13(1):e0190832. doi: 10.1371/journal.pone.0190832 (PMC5755898; doi:10.1371/journal.pone.0190832)
Supplement: S1 Dataset — (XLSX) [file pone.0190832.s001.xlsx]

## Sheet: raw data
												2009.01.04	2009.03.16	2009.08.03	2009.11.03	2010.03.19	2010.05.25	2010.08	2010.10.15-16	2011.01.15	2011.04.15	2011.07.27	2011.10.16
Tree number				1:Flood; 0:Not flood								0: alive ; 1:wither; 2: died; 3:tree fall down
Y no	X no	tree no	Trunk no	Flood or not	Sciece Name	location of X axis	location of Y axis	flooding edge	Distance between flooding edge and location (Y) of tree	DBH(cm)	DBH of max trunk(cm)	Season 1	Season 2	Season 3	Season 4	Season 5	Season 6	Season 7	Season 8	Season 9	Season 10	Season 11	Season 12	Remarks
1	6	1	1	1	Elaeocarpus sylvestris	8.76923	52.3721	82.9993	30.6272	23.1	23.1	1	2	2	2	3	3	3	3	3	3	3	3
1	6	1	2	1	Elaeocarpus sylvestris	8.76923	52.3721	82.9993	30.6272	14		1	2	2	2	3	3	3	3	3	3	3	3
1	6	1	3	1	Elaeocarpus sylvestris	8.76923	52.3721	82.9993	30.6272	19.2		1	2	2	2	3	3	3	3	3	3	3	3
1	6	1	4	1	Elaeocarpus sylvestris	8.76923	52.3721	82.9993	30.6272	4.3		1	2	2	2	3	3	3	3	3	3	3	3
1	6	1	5	1	Elaeocarpus sylvestris	8.76923	52.3721	82.9993	30.6272	7.5		1	2	2	2	3	3	3	3	3	3	3	3
1	6	1		1	Syzygium formosanum	8.46154	52.3721	82.9993	30.6272	3.1	3.1	0	2	2	2	3	3	3	3	3	3	3	3
1	6	2		1	Cyclobalanopsis glauca var. glauca	4.84615	53.6279	82.9993	29.3714	7.3	7.3	1	2	2	2	3	3	3	3	3	3	3	3
1	6	3	1	1	Cyclobalanopsis glauca var. glauca	4.23077	56.9767	82.9993	26.0225	38.3	54.2	1	2	2	2	3	3	3	3	3	3	3	3
1	6	3	2	1	Cyclobalanopsis glauca var. glauca	4.23077	56.9767	82.9993	26.0225	54.2		1	2	2	2	3	3	3	3	3	3	3	3
1	6	3	3	1	Cyclobalanopsis glauca var. glauca	4.23077	56.9767	82.9993	26.0225	5.7		1	2	2	2	3	3	3	3	3	3	3	3
1	6	3	4	1	Cyclobalanopsis glauca var. glauca	4.23077	56.9767	82.9993	26.0225	5.3		1	2	2	2	3	3	3	3	3	3	3	3
1	6	4		1	Cyclobalanopsis glauca var. glauca	1.23077	53.6279	82.9993	29.3714	5.1	5.1	2	2	2	2	3	3	3	3	3	3	3	3
1	7	1		1	Cyclobalanopsis glauca var. glauca	9.45455	63.4694	82.9993	19.5299	7	7	0	0	2	2	3	3	3	3	3	3	3	3
1	7	2		1	Cinnamomum insularimontanum	7.36364	62.3469	82.9993	20.6523	10	10	0	0	2	2	3	3	3	3	3	3	3	3
1	7	1		1	Cinnamomum insularimontanum	9.63636	60.9184	82.9993	22.0809	2.5	2.5	2	2	2	2	3	3	3	3	3	3	3	3
1	7	1	1	1	Eurya chinensis	6.72727	60.8163	82.9993	22.1829	3	3	1	2	2	3	3	3	3	3	3	3	3	3
1	7	1	2	1	Eurya chinensis	6.72727	60.8163	82.9993	22.1829	3		1	2	2	3	3	3	3	3	3	3	3	3
1	7	2		1	Liquidambar formosana	0.545455	67.8571	82.9993	15.1421	50	50	2	2	2	3	3	3	3	3	3	3	3	3
1	8	1		1	Zelkova serrata	0.254545	71.4694	82.9993	11.5299	3	3	0	0	2	3	3	3	3	3	3	3	3	3
1	8	2		1	Murraya euchrestifolia	0.504323	74.4319	82.9993	8.56733	5.7	5.7	0	0	0	0	0	0	0	0	0	0	0	0
1	8	3		1	Glochidion rubrum	1.31844	74.1878	82.9993	8.81146	5.9	5.9	0	0	0	0	0	0	0	3	3	3	3	3
1	8	1		1	Mallotus japonicus	1.34006	75.6526	82.9993	7.34668	29	29	0	0	0	0	0	0	0	0	0	0	0	1
1	8	4		1	Schefflera octophylla	1.44092	75.784	82.9993	7.21522	3.6	3.6	0	0	0	0	0	0	0	0	0	0	0	0
1	8	6		1	Glochidion rubrum	2.5072	75.615	82.9993	7.38423	14.8	14.8	0	0	0	0	0	0	0	0	0	0	0	0
1	8	7		1	Murraya euchrestifolia	9.18588	74.0845	82.9993	8.91475	3.8	3.8	0	0	0	0	0	0	0	0	0	0	0	0
1	8	5		1	Syzygium formosanum	3.22046	73.9061	82.9993	9.09315	4.5	4.5	0	0	2	3	3	3	3	3	3	3	3	3
1	8	8	1	1	Schefflera octophylla	7.9611	75.5399	82.9993	7.45935	37.8	37.8	0	0	0	0	0	0	0	0	0	0	0	2
1	8	8	2	1	Schefflera octophylla	7.9611	75.5399	82.9993	7.45935	15.1		0	0	0	0	0	0	0	0	0	0	0	2
1	8	8	3	1	Schefflera octophylla	7.9611	75.5399	82.9993	7.45935	4.8		0	0	0	0	0	0	0	0	0	0	0	2
1	8	2		1	Zelkova serrata	2.88184	73.8122	82.9993	9.18705	6	6	1	1	2	3	3	3	3	3	3	3	3	3
1	8	9		1	Turpinia formosana	3.83285	75.5493	82.9993	7.44996	13.7	13.7	0	0	2	3	3	3	3	3	3	3	3	3
1	8	10	1	1	Sageretia thea	4.07061	76.3756	82.9993	6.62367	3.8	3.8	0	0	2	3	3	3	3	3	3	3	3	3
1	8	10	2	1	Sageretia thea	4.07061	76.3756	82.9993	6.62367	2.5		0	0	2	3	3	3	3	3	3	3	3	3
1	8	10	3	1	Sageretia thea	4.07061	76.3756	82.9993	6.62367	2.3		0	0	2	3	3	3	3	3	3	3	3	3
1	8	11		2	Zelkova serrata	9.39481	74.5258	82.9993	8.47344	7.5	7.5	0	0	0	3	3	3	3	3	3	3	3	3
1	8	12	1	1	Murraya euchrestifolia	4.683	75.8592	82.9993	7.1401	2.1	2.2	0	0	0	0	0	0	0	0	0	0	3	3
1	8	12	2	1	Murraya euchrestifolia	4.683	75.8592	82.9993	7.1401	2.2		0	0	2	3	3	3	3	3	3	3	3	3
1	8	1		1	Glochidion rubrum	5.0072	73.7653	82.9993	9.234	8.2	8.2	2	2	2	2	3	3	3	3	3	3	3	3
1	8	13		2	Liquidambar formosana	9.46686	74.8263	82.9993	8.17297	4.4	4.4	0	0	0	0	0	0	0	3	3	3	3	3	tree fall down
1	8	14		2	Murraya euchrestifolia	6.44813	72.8732	82.9993	10.126	2.3	2.3	0	0	0	3	3	3	3	3	3	3	3	3
1	8	15		1	Zelkova serrata	6.61383	72.7324	82.9993	10.2669	2.2	2.2	0	0	2	3	3	3	3	3	3	3	3	3
1	8	16	1	1	Murraya euchrestifolia	7.98271	75.615	82.9993	7.38423	2.7	2.7	0	0	0	0	0	0	0	0	0	0	0	0
1	8	16	2	1	Murraya euchrestifolia	7.98271	75.615	82.9993	7.38423	2.5		0	0	0	0	0	0	0	0	0	0	0	0
1	8	3		1		3.81124	70	82.9993	12.9993	3.1	3.1	1	2	2	3	3	3	3	3	3	3	3	3
1	9	1	1	0	Tricalysia dubia	1.28183	80.8389	82.9993	2.16036	6.3	6.3	0	0	0	0	0	0	0	0	0	0	0	0
1	9	1	2	0	Tricalysia dubia	1.28183	80.8389	82.9993	2.16036	5.2		0	0	0	0	0	0	0	0	0	0	0	0
1	9	1	3	0	Tricalysia dubia	1.28183	80.8389	82.9993	2.16036	2.3		0	0	0	0	0	0	0	0	0	0	0	0
1	9	2		0	Cinnamomum insularimontanum	1.14135	81.7817	82.9993	1.21752	18.1	18.1	0	0	0	0	0	0	0	0	0	0	0	0
1	9	3		0	Syzygium formosanum	2.22125	81.7817	82.9993	1.21752	3.8	3.8	0	0	0	0	0	0	0	0	0	0	0	0
1	9	4		0	Turpinia formosana	2.48464	82.8953	82.9993	0.103935	2.6	2.6	0	0	0	0	0	0	0	0	0	0	0	0
1	9	5		0	Maesa perlaria var. formosana	0.359965	82.9993	82.9993	0	5.6	5.6	0	0	0	0	0	0	0	0	0	0	0	0
1	9	6		0	Carpinus kawakamii	4.40737	80.6682	82.9993	2.33111	6.5	6.5	0	0	0	0	0	0	0	0	0	0	0	0
1	9	7		0	Murraya euchrestifolia	4.40737	80.7424	82.9993	2.25687	3.4	3.4	0	0	0	0	0	0	0	0	0	0	0	0
1	9	8		0	Glochidion rubrum	4.90781	80.7795	82.9993	2.21975	10.7	10.7	0	0	0	0	0	0	0	0	0	0	0	0
1	9	9		0	Murraya euchrestifolia	6.70764	80.1856	82.9993	2.81366	5.4	5.4	0	0	0	0	0	0	0	0	0	0	0	0
1	9	10		0	Beilschmiedia erythrophloia	7.43635	80.3489	82.9993	2.65033	13.2	13.2	0	0	0	0	0	0	0	0	0	0	0	0
1	9	11	1	0	Scolopia oldhamii	7.43635	81.6333	82.9993	1.366	5.2	5.2	0	0	0	0	0	0	0	0	0	0	0	0
1	9	11	2	0	Scolopia oldhamii	7.43635	81.6333	82.9993	1.366	4		0	0	0	0	0	0	0	0	0	0	0	0
1	9	11	3	0	Scolopia oldhamii	7.43635	81.6333	82.9993	1.366	3.8		0	0	0	0	0	0	0	0	0	0	0	0
1	9	12		0	Schefflera octophylla	8.45478	81.6333	82.9993	1.366	14.7	14.7	0	0	0	0	0	0	0	0	0	0	0	0
1	9	13	1	0	Schefflera octophylla	8.93766	80.8389	82.9993	2.16036	12.7	12.7	0	0	0	0	0	0	0	0	0	0	0	0
1	9	13	2	0	Schefflera octophylla	8.93766	80.8389	82.9993	2.16036	3.3		0	0	0	0	0	0	0	0	0	0	0	0
1	9	14		0	Viburnum luzonicum	9.51712	80.7201	82.9993	2.27914	2.7	2.7	0	0	0	0	0	0	0	0	0	0	0	0
1	9	15		0	Cyclobalanopsis glauca var. glauca	8.31431	83.0438	82.9993	-0.0445434	2.8	2.8	0	0	0	0	0	0	0	0	0	0	0	0
1	9	16		0	Schefflera octophylla	0.368745	88.9607	82.9993	-5.9614	7.7	7.7	0	0	0	0	0	0	0	0	0	0	0	0
1	9	17		0	Schefflera octophylla	0.913082	89.7921	82.9993	-6.79287	9.2	9.2	0	0	0	0	0	0	0	0	0	0	0	0
1	9	18	1	0	Cyclobalanopsis glauca var. glauca	2.71291	87.6689	82.9993	-4.66964	15.8	15.8	0	0	0	0	0	0	0	0	0	0	0	0
1	9	18	2	0	Cyclobalanopsis glauca var. glauca	2.71291	87.6689	82.9993	-4.66964	14.4		0	0	0	0	0	0	0	0	0	0	0	0
1	9	18	3	0	Cyclobalanopsis glauca var. glauca	2.71291	87.6689	82.9993	-4.66964	9.8		0	0	0	0	0	0	0	0	0	0	0	0
1	9	18	4	0	Cyclobalanopsis glauca var. glauca	2.71291	87.6689	82.9993	-4.66964	7.9		0	0	0	0	0	0	0	0	0	0	0	0
1	9	18	5	0	Cyclobalanopsis glauca var. glauca	2.71291	87.6689	82.9993	-4.66964	9.7		0	0	0	0	0	0	0	0	0	0	0	0
1	9	19		0	Carpinus kawakamii	1.31694	86.4365	82.9993	-3.43727	14.8	14.8	0	0	0	0	0	0	0	0	0	0	0	0
1	9	20		0	Turpinia formosana	8.24407	83.7862	82.9993	-0.786934	4.6	4.6	0	0	0	0	0	0	0	0	0	0	0	0
1	9	21		0	Murraya euchrestifolia	9.59614	83.8604	82.9993	-0.861173	3.3	3.3	0	0	0	0	0	0	0	0	0	0	0	0
1	9	22		0	Neolitsea konishii	9.94732	84.2316	82.9993	-1.23237	14.3	14.3	0	0	0	0	0	0	0	0	0	0	0	0
1	9	23		0	Murraya euchrestifolia	8.73573	85.0111	82.9993	-2.01188	2.5	2.5	0	0	0	0	0	0	0	0	0	0	0	0
1	9	24		0	Schefflera octophylla	9.69271	86.0728	82.9993	-3.0735	2.7	2.7	0	0	0	0	0	0	0	0	0	0	0	0
1	9	25		0	Syzygium formosanum	7.82265	85.5308	82.9993	-2.53155	3.2	3.2	0	0	0	0	0	0	0	0	0	0	0	0
1	9	26		0	Neolitsea konishii	7.0676	85.5308	82.9993	-2.53155	2	2	0	0	0	0	0	0	0	0	0	0	0	0
1	9	27		0	Syzygium formosanum	6.90957	84.395	82.9993	-1.39569	4.3	4.3	0	0	0	0	0	0	0	0	0	0	0	0
1	9	28		0	Syzygium formosanum	7.78753	84.2242	82.9993	-1.22494	2.5	2.5	0	0	0	0	0	0	0	0	0	0	0	0
1	9	29		0	Prunus zippeliana	7.33977	83.8456	82.9993	-0.846325	3.5	3.5	0	0	0	0	0	0	0	0	0	0	0	0
1	9	30	1	0	Cyclobalanopsis glauca var. glauca	0.263389	85.1225	82.9993	-2.12324	24.8	24.8	0	0	0	0	0	0	0	0	0	0	0	0
1	9	30	2	0	Cyclobalanopsis glauca var. glauca	0.263389	85.1225	82.9993	-2.12324	7.6		0	0	0	0	0	0	0	0	0	0	0	0
1	9	31		0	Cyclobalanopsis glauca var. glauca	1.25549	85.1225	82.9993	-2.12324	8	8	0	0	0	0	0	0	0	0	0	0	0	0
1	9	32		0	Carpinus kawakamii	1.73837	85.4491	82.9993	-2.44989	8.1	8.1	0	0	0	0	0	0	0	0	0	0	0	0
1	9	33		0	Tricalysia dubia	2.44952	87.0973	82.9993	-4.098	3.3	3.3	0	0	0	0	0	0	0	0	0	0	0	0
1	9	34		0	Syzygium formosanum	6.90957	83.9495	82.9993	-0.95026	3.5	3.5	0	0	0	0	0	0	0	0	0	0	0	0
1	9	35		0	Cyclobalanopsis glauca var. glauca	5.80334	85.605	82.9993	-2.60579	12.8	12.8	0	0	0	0	0	0	0	0	0	0	0	0
1	9	36		0	Syzygium formosanum	7.76119	86.882	82.9993	-3.8827	2.1	2.1	0	0	0	0	0	0	0	0	0	0	0	0
1	9	37		0	Cyclobalanopsis glauca var. glauca	3.76646	85.7164	82.9993	-2.71715	3.3	3.3	0	0	0	0	0	0	0	0	0	0	0	0
1	9	38		0	Murraya euchrestifolia	9.89464	86.637	82.9993	-3.63771	2.2	2.2	0	0	0	0	0	0	0	0	0	0	0	0
1	9	39	1	0	Liquidambar formosana	9.42932	87.6244	82.9993	-4.62509	69	69	0	0	0	0	0	0	0	0	0	0	0	0
1	9	39	2	0	Liquidambar formosana	9.42932	87.6244	82.9993	-4.62509	9.1		0	0	0	0	0	0	0	0	0	0	0	0
1	9	40		0	Cyclobalanopsis glauca var. glauca	9.9122	87.4759	82.9993	-4.47661	9.5	9.5	0	0	0	0	0	0	0	0	0	0	0	0
1	9	41		0	Schefflera octophylla	8.50746	88.0698	82.9993	-5.07053	3.8	3.8	0	0	0	0	0	0	0	0	0	0	0	0
1	9	42		0	Zelkova serrata	9.59614	88.7379	82.9993	-5.73868	21.2	21.2	0	0	0	0	0	0	0	0	0	0	0	0
1	9	43		0	Syzygium formosanum	8.13872	88.4558	82.9993	-5.45657	2.8	2.8	0	0	0	0	0	0	0	0	0	0	0	0
1	9	44		0	Schefflera octophylla	7.38367	88.3816	82.9993	-5.38233	9.4	9.4	0	0	0	0	0	0	0	0	0	0	0	0
1	9	45	1	0	Carpinus kawakamii	6.22476	88.5746	82.9993	-5.57535	18	18	0	0	0	0	0	0	0	0	0	0	0	0
1	9	45	2	0	Zelkova serrata	6.22476	88.5746	82.9993	-5.57535	15.8		0	0	0	0	0	0	0	0	0	0	0	0
1	9	45	3	0	Zelkova serrata	6.22476	88.5746	82.9993	-5.57535	4.9		0	0	0	0	0	0	0	0	0	0	0	0
1	9	46		0	Schefflera octophylla	5.43459	89.614	82.9993	-6.6147	2.2	2.2	0	0	0	0	0	0	0	0	0	0	0	0
1	9	47		0	Syzygium formosanum	4.8727	87.2903	82.9993	-4.29102	3	3	0	0	0	0	0	0	0	0	0	0	0	0
1	9	48		0	Carpinus kawakamii	4.77612	87.4165	82.9993	-4.41722	9	9	0	0	0	0	0	0	0	0	0	0	0	0
1	9	49		0	Zelkova serrata	2.73047	87.0824	82.9993	-4.08315	17.8	17.8	0	0	0	0	0	0	0	0	0	0	0	0
1	9	50		0	Schefflera octophylla	0.4741	86.1173	82.9993	-3.11804	2.6	2.6	0	0	0	0	0	0	0	0	0	0	0	0
2	4	1		1	Cinnamomum insularimontanum	11.0829	40	79.0169	39.0169	7.8	7.8	1	1	2	2	3	3	3	3	3	3	3	3
2	5	1	1	1	Zelkova serrata	17.0979	43.8979	79.0169	35.1189	17.1	17.1	1	1	2	2	3	3	3	3	3	3	3	3
2	5	1	2	1	Zelkova serrata	17.0979	43.8979	79.0169	35.1189	13.5		1	1	2	2	3	3	3	3	3	3	3	3
2	5	2		1	Zelkova serrata	18.1002	47.1462	79.0169	31.8707	13	13	1	1	2	2	3	3	3	3	3	3	3	3
2	6	1		1	Eurya chinensis	12.9348	59.5283	79.0169	19.4886	2	2	1	2	2	2	3	3	3	3	3	3	3	3
2	6	1	1	1	Liquidambar formosana	12.9348	58.5849	79.0169	20.4319	12.3	12.3	0	0	2	2	3	3	3	3	3	3	3	3
2	6	1	2	1	Liquidambar formosana	12.9348	58.5849	79.0169	20.4319	9.2		0	0	2	2	3	3	3	3	3	3	3	3
2	6	2	1	1	Cyclobalanopsis glauca var. glauca	19.0217	55.1887	79.0169	23.8282	7.8	7.8	1	2	2	2	3	3	3	3	3	3	3	3
2	6	2	2	1	Cyclobalanopsis glauca var. glauca	19.0217	55.1887	79.0169	23.8282	7.2		1	2	2	2	3	3	3	3	3	3	3	3
2	6	2	3	1	Cyclobalanopsis glauca var. glauca	19.0217	55.1887	79.0169	23.8282	5.8		1	2	2	2	3	3	3	3	3	3	3	3
2	6	3	1	1	Cyclobalanopsis glauca var. glauca	14.1304	57.2642	79.0169	21.7527	7.5	7.5	1	2	2	2	3	3	3	3	3	3	3	3
2	6	3	2	1	Cyclobalanopsis glauca var. glauca	14.1304	57.2642	79.0169	21.7527	3.2		1	2	2	2	3	3	3	3	3	3	3	3
2	6	3	3	1	Cyclobalanopsis glauca var. glauca	14.1304	57.2642	79.0169	21.7527	4.2		1	2	2	2	3	3	3	3	3	3	3	3
2	6	3	4	1	Cyclobalanopsis glauca var. glauca	14.1304	57.2642	79.0169	21.7527	5		1	2	2	2	3	3	3	3	3	3	3	3
2	6	3	5	1	Cyclobalanopsis glauca var. glauca	14.1304	57.2642	79.0169	21.7527	3.7		1	2	2	2	3	3	3	3	3	3	3	3
2	6	3	6	1	Cyclobalanopsis glauca var. glauca	14.1304	57.2642	79.0169	21.7527	4.8		1	2	2	2	3	3	3	3	3	3	3	3
2	6	3	7	1	Cyclobalanopsis glauca var. glauca	14.1304	57.2642	79.0169	21.7527	5.8		1	2	2	2	3	3	3	3	3	3	3	3
2	6	3	8	1	Cyclobalanopsis glauca var. glauca	14.1304	57.2642	79.0169	21.7527	5		1	2	2	2	3	3	3	3	3	3	3	3
2	6	3	9	1	Cyclobalanopsis glauca var. glauca	14.1304	57.2642	79.0169	21.7527	4.6		1	2	2	2	3	3	3	3	3	3	3	3
2	6	3	10	1	Cyclobalanopsis glauca var. glauca	14.1304	57.2642	79.0169	21.7527	3.2		1	2	2	2	3	3	3	3	3	3	3	3
2	6	4		1	Schefflera octophylla	12.7174	55.6604	79.0169	23.3565	19	19	1	2	2	2	3	3	3	3	3	3	3	3
2	6	5	1	1	Idesia polycarpa	16.9565	54.0566	79.0169	24.9603	29.4	29.4	1	2	2	2	3	3	3	3	3	3	3	3
2	6	5	2	1	Idesia polycarpa	16.9565	54.0566	79.0169	24.9603	7.4		1	2	2	2	3	3	3	3	3	3	3	3
2	6	5	3	1	Idesia polycarpa	16.9565	54.0566	79.0169	24.9603	8.2		1	2	2	2	3	3	3	3	3	3	3	3
2	6	5	4	1	Idesia polycarpa	16.9565	54.0566	79.0169	24.9603	6.7		1	2	2	2	3	3	3	3	3	3	3	3
2	6	6		1	Machilus zuihoensis	13.4239	50.4717	79.0169	28.5452	12.3	12.3	0	0	2	3	3	3	3	3	3	3	3	3
2	7	1		1	Zelkova serrata	16.5591	62.5	79.0169	16.5169	6.9	6.9	0	2	2	2	2	2	2	2	2	2	2	2
2	7	2		1	Turpinia formosana	15.914	62.0833	79.0169	16.9335	5	5	0	2	2	2	3	3	3	3	3	3	3	3
2	7	3		1	Beilschmiedia erythrophloia	15.6989	65	79.0169	14.0169	3.4	3.4	0	0	0	2	2	2	2	2	2	2	2	2
2	7	4		1	Cyclobalanopsis glauca var. glauca	15.8065	65.8333	79.0169	13.1835	9.5	9.5	0	0	0	2	2	2	2	2	2	2	2	2
2	7	5		1	Machilus zuihoensis	12.5806	66.6667	79.0169	12.3502	1.8	1.8	0	2	2	2	3	3	3	3	3	3	3	3
2	7	6		1	Glochidion rubrum	12.3656	67.7083	79.0169	11.3085	1.6	1.6	0	0	0	3	3	3	3	3	3	3	3	3
2	8	1	1	1	Schefflera octophylla	13.8288	79.0169	79.0169	0	32.3	32.3	0	0	0	0	0	0	0	0	0	0	0	0
2	8	1	2	1	Schefflera octophylla	13.8288	79.0169	79.0169	0	19.5		0	0	0	0	0	0	0	0	0	0	0	0
2	8	1	3	1	Schefflera octophylla	13.8288	79.0169	79.0169	0	5.8		0	0	0	0	0	0	0	0	0	0	0	0
2	8	2		0	Syzygium formosanum	14.8423	78.3567	73.1952	-5.16152	3.3	3.3	0	0	0	0	0	0	0	0	0	0	0	0
2	8	3		0	Machilus zuihoensis	17.1509	78.0056	73.1952	-4.81039	13.2	13.2	0	0	0	0	0	0	0	0	0	0	0	0
2	8	4		0	Syzygium formosanum	17.0045	77.3525	73.1952	-4.1573	3.8	3.8	0	0	0	0	0	0	0	0	0	0	0	0
2	8	5		0	Glochidion rubrum	15.7432	76.559	73.1952	-3.36376	4.2	4.2	0	0	0	0	0	0	0	0	0	0	0	0
2	8	6	1	0	Schefflera octophylla	11.4077	76.9171	73.1952	-3.72191	22.5	22.5	0	0	0	0	0	0	0	0	0	0	0	0
2	8	6	2	0	Schefflera octophylla	11.4077	76.9171	73.1952	-3.72191	4.8		0	0	0	0	0	0	0	0	0	0	0	0
2	8	7	1	0	Cyclobalanopsis glauca var. glauca	18.8514	78.5955	73.1952	-5.40028	17.4	17.4	0	0	0	0	0	0	0	0	0	0	0	0
2	8	7	2	0	Cyclobalanopsis glauca var. glauca	18.8514	78.5955	73.1952	-5.40028	7		0	0	0	0	0	0	0	0	0	0	0	0
2	8	8		0	Schefflera octophylla	18.9865	76.5309	73.1952	-3.33567	3.3	3.3	0	0	0	0	0	0	0	0	0	0	0	0
2	8	9		0	Cyclobalanopsis glauca var. glauca	16.7793	75.8567	73.1952	-2.66152	4.4	4.4	0	0	0	0	0	0	0	0	0	0	0	0
2	8	10		0	Beilschmiedia erythrophloia	11.3851	76.264	73.1952	-3.06882	5.3	5.3	0	0	0	0	0	0	0	0	0	0	0	0
2	8	11		0	Eurya chinensis	12.7027	74.5084	73.1952	-1.3132	2.3	2.3	0	0	0	0	0	0	0	0	0	0	0	0
2	8	12	1	0	Eurya chinensis	16.0473	75.7654	73.1952	-2.57022	9.4	9.4	0	0	0	0	0	0	0	0	0	0	0	0
2	8	12	2	0	Eurya chinensis	16.0473	75.7654	73.1952	-2.57022	4.8		0	0	0	0	0	0	0	0	0	0	0	0
2	8	12	3	0	Eurya chinensis	16.0473	75.7654	73.1952	-2.57022	6.4		0	0	0	0	0	0	0	0	0	0	0	0
2	8	12	4	0	Eurya chinensis	16.0473	75.7654	73.1952	-2.57022	5.5		0	0	0	0	0	0	0	0	0	0	0	0
2	8	12	5	0	Eurya chinensis	16.0473	75.7654	73.1952	-2.57022	8.8		0	0	0	0	0	0	0	0	0	0	0	0
2	8	13	1	0	Cyclobalanopsis glauca var. glauca	14.4257	73.8062	73.1952	-0.610955	16.5	16.5	0	0	0	0	0	0	0	0	0	0	0	0
2	8	13	2	0	Cyclobalanopsis glauca var. glauca	14.4257	73.8062	73.1952	-0.610955	3.8		0	0	0	0	0	0	0	0	0	0	0	0
2	8	14		0	Cinnamomum insularimontanum	13.9752	73.1952	73.1952	0	5.8	5.8	0	0	0	0	0	0	0	0	0	0	0	0
2	8	15		0	Swida macrophylla	16.1374	75.5197	73.1952	-2.32444	3.1	3.1	0	0	0	0	0	0	0	0	0	0	0	0
2	8	16		1	Quercus variabilis	13.2095	73.5885	79.0169	5.42837	58.8	58.8	0	0	0	0	0	0	0	0	0	0	0	0
2	8	17	1	2	Schefflera octophylla	12.9955	72.9565	79.0169	6.06039	7.6	7.6	0	0	0	2	2	2	2	2	2	2	2	2
2	8	17	2	2	Schefflera octophylla	12.9955	72.9565	79.0169	6.06039	3.9		0	0	0	2	2	2	2	2	2	2	2	2
2	8	1		1		16.9369	73.75	79.0169	5.26685	12.8	12.8	2	2	2	2	2	2	2	2	2	2	2	2
2	8	18		2	Cyclobalanopsis glauca var. glauca	14.8536	72.9565	79.0169	6.06039	6.6	6.6	0	0	0	0	2	2	2	2	2	2	2	2
2	8	19		2	Cyclobalanopsis glauca var. glauca	15.3491	73.132	79.0169	5.88483	6.5	6.5	0	0	0	0	2	2	2	2	2	2	2	2
2	8	20		2	Tricalysia dubia	18.0068	71.8258	79.0169	7.19101	6.9	6.9	0	0	0	0	2	2	2	2	2	2	2	2
2	8	21		2	Cyclobalanopsis glauca var. glauca	16.8131	72.9424	79.0169	6.07444	6.4	6.4	0	0	0	0	2	2	2	2	2	2	2	2
2	8	22		2	Elaeocarpus sylvestris	17.8266	70.0211	79.0169	8.99579	5.6	5.6	0	0	0	2	2	2	2	2	2	2	2	2
2	9	1		0	Zelkova serrata	17.996	89.9649	73.1952	-16.7697	7	7	0	0	0	0	0	0	0	0	0	0	0	0
2	9	2		0	Syzygium formosanum	18.4269	89.8947	73.1952	-16.6994	3.7	3.7	0	0	0	0	0	0	0	0	0	0	0	0
2	9	3		0	Zelkova serrata	18.5271	89.1292	73.1952	-15.934	2.1	2.1	0	0	0	0	0	0	0	0	0	0	0	0
2	9	4		0	Syzygium formosanum	18.006	88.743	73.1952	-15.5478	2.8	2.8	0	0	0	0	0	0	0	0	0	0	0	0
2	9	5		0	Syzygium formosanum	16.4028	88.0197	73.1952	-14.8244	5	5	0	0	0	0	0	0	0	0	0	0	0	0
2	9	6	1	0	Liquidambar formosana	19.6493	87.6826	73.1952	-14.4874	48.5	48.5	0	0	0	0	0	0	0	0	0	0	0	0
2	9	6	2	0	Liquidambar formosana	19.6493	87.6826	73.1952	-14.4874	6.8		0	0	0	0	0	0	0	0	0	0	0	0
2	9	7		0	Liquidambar formosana	17.996	86.9803	73.1952	-13.7851	34.3	34.3	0	0	0	0	0	0	0	0	0	0	0	0
2	9	8		0	Murraya euchrestifolia	17.5952	87.1489	73.1952	-13.9537	4	4	0	0	0	0	0	0	0	0	0	0	0	0
2	9	9		0	Schefflera octophylla	17.3547	86.9944	73.1952	-13.7992	4.8	4.8	0	0	0	0	0	0	0	0	0	0	0	0
2	9	10		0	Cyclobalanopsis glauca var. glauca	18.8778	86.3624	73.1952	-13.1671	15.5	15.5	0	0	0	0	0	0	0	0	0	0	0	0
2	9	11	1	0	Carpinus kawakamii	11.6533	89.7051	73.1952	-16.5098	16.3	16.3	0	0	0	0	0	0	0	0	0	0	0	0
2	9	11	2	0	Liquidambar formosana	11.6533	89.7051	73.1952	-16.5098	9.5		0	0	0	0	0	0	0	0	0	0	0	0
2	9	12		0	Schefflera octophylla	12.996	89.5787	73.1952	-16.3834	3	3	0	0	0	0	0	0	0	0	0	0	0	0
2	9	13		0	Glochidion rubrum	14.1984	89.691	73.1952	-16.4958	3.2	3.2	0	0	0	0	0	0	0	0	0	0	0	0
2	9	14		0	Syzygium formosanum	15.6012	89.5014	73.1952	-16.3062	4.4	4.4	0	0	0	0	0	0	0	0	0	0	0	0
2	9	15		0	Gordonia axillaris	15.481	89.5646	73.1952	-16.3694	6.5	6.5	0	0	0	0	0	0	0	0	0	0	0	0
2	9	16		0	Carpinus kawakamii	16.1323	89.2275	73.1952	-16.0323	14.8	14.8	0	0	0	0	0	0	0	0	0	0	0	0
2	9	17		0	Murraya euchrestifolia	12.3547	88.7851	73.1952	-15.5899	3	3	0	0	0	0	0	0	0	0	0	0	0	0
2	9	18		0	Liquidambar formosana	17.5952	85.6601	73.1952	-12.4649	47	47	0	0	0	0	0	0	0	0	0	0	0	0
2	9	19		0	Scolopia oldhamii	19.6994	85.8287	73.1952	-12.6334	2.4	2.4	0	0	0	0	0	0	0	0	0	0	0	0
2	9	20		0	Cyclobalanopsis glauca var. glauca	11.2826	88.75	73.1952	-15.5548	11.5	11.5	0	0	0	0	0	0	0	0	0	0	0	0
2	9	21		0	Zelkova serrata	19.5992	85.3581	73.1952	-12.1629	2.3	2.3	0	0	0	0	0	0	0	0	0	0	0	0
2	9	22		0	Schefflera octophylla	11.3327	89.5225	73.1952	-16.3272	3.3	3.3	0	0	0	0	0	0	0	0	0	0	0	0
2	9	23		0	Murraya euchrestifolia	11.7836	88.0407	73.1952	-14.8455	3.3	3.3	0	0	0	0	0	0	0	0	0	0	0	0
2	9	24		0	Schefflera octophylla	15.7916	86.5028	73.1952	-13.3076	4	4	0	0	0	0	1	1	1	1	1	1	1	1
2	9	25		0	Beilschmiedia erythrophloia	16.8938	85.1966	73.1952	-12.0014	2.8	2.8	0	0	0	0	0	0	0	0	0	0	0	0
2	9	26		0	Syzygium formosanum	19.4589	83.2374	73.1952	-10.0421	3.1	3.1	0	0	0	0	0	0	0	0	0	0	0	0
2	9	27		0	Carpinus kawakamii	19.6994	83.2514	73.1952	-10.0562	3.8	3.8	0	0	0	0	0	0	0	0	0	0	0	0
2	9	28	1	0	Rhododendron breviperulatum	11.1824	86.4466	73.1952	-13.2514	4.3	4.3	0	0	0	0	0	0	0	0	0	0	0	0
2	9	28	2	0	Rhododendron breviperulatum	11.1824	86.4466	73.1952	-13.2514	3		0	0	0	0	0	0	0	0	0	0	0	0
2	9	29		0	Syzygium formosanum	18.7275	81.4115	73.1952	-8.21629	2.3	2.3	0	0	0	0	0	0	0	0	0	0	0	0
2	9	30		0	Carpinus kawakamii	16.0721	82.486	73.1952	-9.29073	5.7	5.7	0	0	0	0	0	0	0	0	0	0	0	0
2	9	31		0	Schefflera octophylla	10.6012	85.9129	73.1952	-12.7177	8.9	8.9	0	0	0	0	0	0	0	0	0	0	0	0
2	9	32		0	Syzygium formosanum	15.2305	84.0449	73.1952	-10.8497	3.3	3.3	0	0	0	0	0	0	0	0	0	0	0	0
2	9	33		0	Murraya euchrestifolia	15.1303	83.8834	73.1952	-10.6882	5	5	0	0	0	0	0	0	0	0	0	0	0	0
2	9	34		0	Turpinia formosana	10.3808	85.632	73.1952	-12.4368	4.2	4.2	0	0	0	0	0	0	0	0	0	0	0	0
2	9	35		0	Schefflera octophylla	12.7054	85.8848	73.1952	-12.6896	2.4	2.4	0	0	0	0	0	0	0	0	0	0	0	0
2	9	36		0	Daphniphyllum glaucescens subsp. oldhamii var. oldhamii	11.8337	85.4775	73.1952	-12.2823	7.2	7.2	0	0	0	0	0	0	0	0	0	0	0	0
2	9	37		0	Zelkova serrata	12.4148	84.8947	73.1952	-11.6994	3.7	3.7	0	0	0	0	0	0	0	0	0	0	0	0
2	9	38	1	0	Syzygium formosanum	11.0321	84.8596	73.1952	-11.6643	9.4	9.4	0	0	0	0	0	0	0	0	0	0	0	0
2	9	38	2	0	Syzygium formosanum	11.0321	84.8596	73.1952	-11.6643	5.1		0	0	0	0	0	0	0	0	0	0	0	0
2	9	39		0	Neolitsea konishii	11.8537	82.8722	73.1952	-9.67697	5.4	5.4	0	0	0	0	0	0	0	0	0	0	0	0
2	9	40		0	Glochidion rubrum	10.5511	81.2219	73.1952	-8.02669	14.7	14.7	0	0	0	0	0	0	0	0	0	0	0	0
2	9	41		0	Carpinus kawakamii	12.9659	80.7795	73.1952	-7.58427	8.8	8.8	0	0	0	0	0	0	0	0	0	0	0	0
2	9	42		0	Syzygium formosanum	11.8036	80.1404	73.1952	-6.94522	5.7	5.7	0	0	0	0	0	0	0	0	0	0	0	0
2	9	43		0	Turpinia formosana	14.008	80.4213	73.1952	-7.22612	9.3	9.3	0	0	0	0	0	0	0	0	0	0	0	0
3	4	1	1	1	Schefflera octophylla	28.7744	37.5546	72.6882	35.1336	5.4	5.4	1	1	2	3	3	3	3	3	3	3	3	3
3	4	1	2	1	Schefflera octophylla	28.7744	37.5546	72.6882	35.1336	3.8		1	1	2	3	3	3	3	3	3	3	3	3
3	4	1	3	1	Schefflera octophylla	28.7744	37.5546	72.6882	35.1336	4.5		1	1	2	3	3	3	3	3	3	3	3	3
3	4	2	1	1	Schefflera octophylla	27.321	38.7991	72.6882	33.889	15.5	15.5	1	1	2	3	3	3	3	3	3	3	3	3
3	4	2	2	1	Schefflera octophylla	27.321	38.7991	72.6882	33.889	9.8		1	1	2	3	3	3	3	3	3	3	3	3
3	4	1	1	1	Schefflera octophylla	26.8221	36.0808	72.6882	36.6074	10.8	10.8	2	1	2	3	3	3	3	3	3	3	3	3
3	4	1	2	1	Schefflera octophylla	26.8221	36.0808	72.6882	36.6074	5.4		2	1	2	3	3	3	3	3	3	3	3	3
3	4	2	1	1	Schefflera octophylla	26.128	35.8079	72.6882	36.8803	9.6	9.6	2	1	2	3	3	3	3	3	3	3	3	3
3	4	2	2	1	Schefflera octophylla	26.128	35.8079	72.6882	36.8803	3.3		2	1	2	3	3	3	3	3	3	3	3	3
3	4	2	3	1	Schefflera octophylla	26.128	35.8079	72.6882	36.8803	3.4		2	1	2	3	3	3	3	3	3	3	3	3
3	4	3	1	1	Schefflera octophylla	21.9197	39.8908	72.6882	32.7973	15.1	15.1	1	1	2	3	3	3	3	3	3	3	3	3
3	4	3	2	1	Schefflera octophylla	21.9197	39.8908	72.6882	32.7973	11.5		1	1	2	3	3	3	3	3	3	3	3	3
3	4	3	3	1	Schefflera octophylla	21.9197	39.8908	72.6882	32.7973	14.8		1	1	2	3	3	3	3	3	3	3	3	3
3	6	1	1	1	Cyclobalanopsis glauca var. glauca	21.3244	53.1964	72.6882	19.4917	53.3	53.3	0	2	2	2	2	2	2	2	2	2	2	2
3	6	1	2	1	Cyclobalanopsis glauca var. glauca	21.3244	53.1964	72.6882	19.4917	14.8		0	2	2	2	2	2	2	2	2	2	2	2
3	6	1	3	1	Cyclobalanopsis glauca var. glauca	21.3244	53.1964	72.6882	19.4917	4.8		0	2	2	2	2	2	2	2	2	2	2	2
3	6	1	4	1	Cyclobalanopsis glauca var. glauca	21.3244	53.1964	72.6882	19.4917	12.5		0	2	2	2	2	2	2	2	2	2	2	2
3	6	1		1	Quercus variabilis	23.5017	53.9821	72.6882	18.706	49.8	49.8	1	2	2	2	2	2	2	2	2	2	2	2
3	6	2		1	Carpinus kawakamii	25.6117	56.2589	72.6882	16.4292	5.9	5.9	0	0	2	2	2	3	3	3	3	3	3	3
3	6	1		1	Liquidambar formosana	25.2301	56.2679	72.6882	16.4203	14.5	14.5	2	2	2	2	2	3	3	3	3	3	3	3
3	6	2	1	1	Beilschmiedia erythrophloia	28.8103	50.8393	72.6882	21.8489	12.2	12.2	0	2	2	2	2	3	3	3	3	3	3	3
3	6	2	2	1	Beilschmiedia erythrophloia	28.8103	50.8393	72.6882	21.8489	7.2		0	2	2	3	2	3	3	3	3	3	3	3
3	6	3		1	Quercus variabilis	29.6745	50	72.6882	22.6882	6.8	6.8	1	2	2	2	2	3	3	3	3	3	3	3
3	7	1		1	Schefflera octophylla	27.7778	67.6471	72.6882	5.04111	4.9	4.9	0	2	2	3	3	3	3	3	3	3	3	3
3	7	2		1	Schefflera octophylla	25.3333	68.2353	72.6882	4.45288	3.3	3.3	0	2	2	3	3	3	3	3	3	3	3	3
3	7	3		1	Cyclobalanopsis glauca var. glauca	24.4444	67.6471	72.6882	5.04111	5.3	5.3	0	0	0	2	2	2	2	2	2	2	2	2
3	7	4	1	1	Cyclobalanopsis glauca var. glauca	24	67.6471	72.6882	5.04111	28.7	28.7	0	0	0	2	2	2	2	2	2	2	2	2
3	7	4	2	1	Cyclobalanopsis glauca var. glauca	24	67.6471	72.6882	5.04111	9.6		0	0	0	2
3	7	5		1	Schefflera octophylla	23.8889	65.1373	72.6882	7.55092	2.7	2.7	0	2	2	3	3	3	3	3	3	3	3	3
3	7	6		1	Schefflera octophylla	21.2222	65.1373	72.6882	7.55092	3.1	3.1	0	2	2	3	3	3	3	3	3	3	3	3
3	8	1	1	1	Eurya chinensis	25.7949	71.8996	72.6882	0.78853	6.7	6.7	0	0	0	0	0	0	0	0	0	0	0	0
3	8	1	2	1	Eurya chinensis	25.7949	71.8996	72.6882	0.78853	5.5		0	0	0	0	0	0	0	0	0	0	0	0
3	8	1	3	1	Eurya chinensis	25.7949	71.8996	72.6882	0.78853	2.5		0	0	0	0	0	0	0	0	0	0	0	0
3	8	2		0	Carpinus kawakamii	25.7373	71.9713	68.2353	-3.73603	15.5	15.5	0	0	0	0	0	0	0	0	0	0	0	0
3	8	3	1	1	Cyclobalanopsis glauca var. glauca	26.8548	72.6882	72.6882	0	34.2	34.2	0	0	0	0	0	0	0	0	0	0	0	0
3	8	3	2	1	Cyclobalanopsis glauca var. glauca	26.8548	72.6882	72.6882	0	4.7		0	0	0	0	0	0	0	0	0	0	0	0
3	8	3	3	1	Cyclobalanopsis glauca var. glauca	26.8548	72.6882	72.6882	0	7.5		0	0	0	0	0	0	0	0	0	0	0	0
3	8	3	4	0	Cyclobalanopsis glauca var. glauca	26.8548	72.6882	68.2353	-4.45288	7.5		0	0	0	0	0	0	0	0	0	0	0	0
3	8	3	5	0	Cyclobalanopsis glauca var. glauca	26.8548	72.6882	68.2353	-4.45288	7.4		0	0	0	0	0	0	0	0	0	0	0	0
3	8	4		0	Zelkova serrata	26.3594	73.5771	68.2353	-5.34177	8.9	8.9	0	0	0	0	0	0	0	0	0	0	0	0
3	8	5		0	Schefflera octophylla	22.6498	74.2007	68.2353	-5.96542	5.1	5.1	0	0	0	0	0	0	0	0	0	0	0	0
3	8	6	1	0	Carpinus kawakamii	22.6498	73.7276	68.2353	-5.4923	15	15	0	0	0	0	0	0	0	0	0	0	0	0
3	8	6	2	0	Zelkova serrata	22.6498	73.7276	68.2353	-5.4923	13.3		0	0	0	0	0	0	0	0	0	0	0	0
3	8	7		0	Carpinus kawakamii	22.4424	77.0896	68.2353	-8.85431	20.7	20.7	0	0	0	0	0	0	0	0	0	0	0	0
3	8	8		0	Cyclobalanopsis glauca var. glauca	22.1544	76.9104	68.2353	-8.6751	27.3	27.3	0	0	0	0	0	0	0	0	0	0	0	0
3	8	9		0	Liquidambar formosana	22.1544	76.1792	68.2353	-7.94392	36.8	36.8	0	0	0	0	0	0	0	0	0	0	0	0
3	8	10		0	Schefflera octophylla	21.1751	73.7276	68.2353	-5.4923	2.5	2.5	0	0	0	0	0	0	0	0	0	0	0	0
3	8	11		0	Schefflera octophylla	22.4194	74.8746	68.2353	-6.63926	3.1	3.1	0	0	0	0	0	0	0	0	0	0	0	0
3	8	12		0	Eurya chinensis	21.7396	76.1792	68.2353	-7.94392	4.7	4.7	0	0	0	0	0	0	0	0	0	0	0	0
3	8	13		0	Schefflera octophylla	23.1106	76.0072	68.2353	-7.77187	3.3	3.3	0	0	0	0	0	0	0	0	0	0	0	0
3	8	14		0	Schefflera octophylla	25.7834	73.7204	68.2353	-5.48514	2.2	2.2	0	0	0	0	0	0	0	0	0	0	0	0
3	8	15		0	Cyclobalanopsis glauca var. glauca	23.1106	75.8996	68.2353	-7.66435	4.5	4.5	0	0	0	0	0	0	0	0	0	0	0	0
3	8	16		0	Cyclobalanopsis glauca var. glauca	28.6175	74.509	68.2353	-6.27367	18.2	18.2	0	0	0	0	0	0	0	0	0	0	0	0
3	8	17		0	Beilschmiedia erythrophloia	28.4447	74.9606	68.2353	-6.72528	4.9	4.9	0	0	0	0	0	0	0	0	0	0	0	0
3	9	1	1	0	Schefflera octophylla	28.7385	81.0466	68.2353	-12.8113	35	35	0	0	0	0	0	0	0	0	0	0	0	0
3	9	1	2	0	Schefflera octophylla	28.7385	81.0466	68.2353	-12.8113	35		0	0	0	0	0	0	0	0	0	0	0	0
3	9	2		0	Callicarpa formosana	25.6422	80.9534	68.2353	-12.7181	2.9	2.9	0	0	0	0	0	0	0	0	0	0	0	0
3	9	3		0	Cyclobalanopsis glauca var. glauca	27.9358	81.8351	68.2353	-13.5998	2	2	0	0	0	0	0	0	0	0	0	0	0	0
3	9	4		0	Carpinus kawakamii	27.8555	83.0681	68.2353	-14.8328	11.4	11.4	0	0	0	0	0	0	0	0	0	0	0	0
3	9	5	1	0	Machilus zuihoensis	26.2729	83.2258	68.2353	-14.9905	3.7	3.7	0	0	0	0	0	0	0	0	0	0	0	0
3	9	5	2	0	Machilus zuihoensis	26.2729	83.2258	68.2353	-14.9905	2.1		0	0	0	0	0	0	0	0	0	0	0	0
3	9	6		0	Schefflera octophylla	20.9633	81.3477	68.2353	-13.1124	6.6	6.6	0	0	0	0	0	0	0	0	0	0	0	0
3	9	7		0	Schefflera octophylla	20.8601	83.3118	68.2353	-15.0765	11	11	0	0	0	0	0	0	0	0	0	0	0	0
3	9	8		0	Schefflera octophylla	23.4289	81.0323	68.2353	-12.797	3.2	3.2	0	0	0	0	0	0	0	0	0	0	0	0
3	9	9		0	Glochidion rubrum	28.6009	83.3763	68.2353	-15.141	4.8	4.8	0	0	0	0	0	0	0	0	0	0	0	0
3	9	10		0	Schefflera octophylla	27.7064	84.1362	68.2353	-15.9009	5.7	5.7	0	0	0	0	0	0	0	0	0	0	0	0
3	9	11		0	Acer albopurpurascens	28.4518	84.0932	68.2353	-15.8579	2.4	2.4	0	0	0	0	0	0	0	0	0	0	0	0
3	9	12		0	Callicarpa formosana	22.9587	82.6093	68.2353	-14.374	3.1	3.1	0	0	0	0	0	0	0	0	0	0	0	0
3	9	13		0	Acer albopurpurascens	24.0367	81.7491	68.2353	-13.5138	3.2	3.2	0	0	0	0	0	0	0	0	0	0	0	0
3	9	14		0	Schefflera octophylla	24.5298	84.6882	68.2353	-16.4529	6.8	6.8	0	0	0	0	0	0	0	0	0	0	0	0
3	9	15		0	Celtis sinensis	24.1055	83.8925	68.2353	-15.6572	2.5	2.5	0	0	0	0	0	0	0	0	0	0	0	0
3	9	16		0	Cinnamomum insularimontanum	24.4495	83.3118	68.2353	-15.0765	4.2	4.2	0	0	0	0	0	0	0	0	0	0	0	0
3	9	17		0	Schefflera octophylla	23.4518	85.6344	68.2353	-17.3991	3.9	3.9	0	0	0	0	0	0	0	0	0	0	0	0
3	9	18		0	Beilschmiedia erythrophloia	26.9266	85.5627	68.2353	-17.3274	2.5	2.5	0	0	0	0	0	0	0	0	0	0	0	0
3	9	19		0	Murraya euchrestifolia	22.672	86.595	68.2353	-18.3597	5.6	5.6	0	0	0	0	0	0	0	0	0	0	0	0
3	9	20		0	Cinnamomum insularimontanum	24.8739	86.5161	68.2353	-18.2808	3.4	3.4	0	0	0	0	0	0	0	0	0	0	0	0
3	9	21		0	Syzygium formosanum	23.1651	87.0538	68.2353	-18.8185	3.1	3.1	0	0	0	0	0	0	0	0	0	0	0	0
3	9	22	1	0	Scolopia oldhamii	27.7294	85.8925	68.2353	-17.6572	3.6	3.6	0	0	0	0	0	0	0	0	0	0	0	0
3	9	22	2	0	Scolopia oldhamii	27.7294	85.8925	68.2353	-17.6572	2.4		0	0	0	0	0	0	0	0	0	0	0	0
3	9	23		0	Zelkova serrata	20.8372	87.9355	68.2353	-19.7002	3.5	3.5	0	0	0	0	2	2	2	2	2	2	2	2
3	9	24		0	Carpinus kawakamii	25.3555	88.8172	68.2353	-20.5819	19.5	19.5	0	0	0	0	0	0	0	0	0	0	0	0
3	9	25		0	Carpinus kawakamii	23.75	89.1183	68.2353	-20.883	13.7	13.7	0	0	0	0	0	0	0	0	0	0	0	0
3	9	26		0	Liquidambar formosana	20.8372	88.8029	68.2353	-20.5676	6	6	0	0	0	0	0	0	0	0	0	0	0	0
3	9	27	1	0	Carpinus kawakamii	22.1445	89.2832	68.2353	-21.0479	21.5	21.5	0	0	0	0	0	0	0	0	0	0	0	0
3	9	27	2	0	Zelkova serrata	22.1445	89.2832	68.2353	-21.0479	11.5		0	0	0	0	0	0	0	0	0	0	0	0
3	9	28		0	Acer albopurpurascens	20.0344	88.8459	68.2353	-20.6106	4.1	4.1	0	0	0	0	0	0	0	0	0	0	0	0
3	9	29		0	Zelkova serrata	21.9037	89.8925	68.2353	-21.6572	3	3	0	0	0	0	0	0	0	0	0	0	0	0
3	9	30		0	Cyclobalanopsis glauca var. glauca	25.3899	89.6703	68.2353	-21.435	3.4	3.4	0	0	0	0	0	0	0	0	0	0	0	0
3	9	31		0	Carpinus kawakamii	25.3555	89.0609	68.2353	-20.8256	11.2	11.2	0	0	0	0	2	2	2	2	2	2	2	2
3	9	32		0	Glochidion rubrum	29.7706	89.3548	68.2353	-21.1195	2.5	2.5	0	0	0	0	0	0	0	0	0	0	0	0
3	9	33		0	Cinnamomum insularimontanum	29.9885	89.4624	68.2353	-21.2271	2.5	2.5	0	0	0	0	0	0	0	0	0	0	0	0
3	9	34		0	Cyclobalanopsis glauca var. glauca	28.6239	87.0609	68.2353	-18.8256	3.2	3.2	0	0	0	0	0	0	0	0	0	0	0	0
3	9	35		0	Glochidion rubrum	28.2454	87.0251	68.2353	-18.7898	3.3	3.3	0	0	0	0	0	0	0	0	0	0	0	0
3	9	36		0	Zelkova serrata	30.0459	87.6703	68.2353	-19.435	2.9	2.9	0	0	0	0	0	0	0	0	0	0	0	0
4	4	1		1	Cinnamomum insularimontanum	39.5068	35.8887	75.5918	39.7032	23.5	23.5	0	0	2	2	3	3	3	3	3	3	3	3
4	4	2		1	Cinnamomum insularimontanum	39.5068	35.8887	75.5918	39.7032	16.3	16.3	0	0	2	2	3	3	3	3	3	3	3	3
4	4	3		1	Cinnamomum insularimontanum	39.5068	35.8887	75.5918	39.7032	8	8	0	0	2	2	3	3	3	3	3	3	3	3
4	4	4		1	Cinnamomum insularimontanum	39.5068	35.8887	75.5918	39.7032	7.7	7.7	0	2	2	2	3	3	3	3	3	3	3	3
4	5	1	1	1	Cyclobalanopsis glauca var. glauca	38.6726	49.0588	75.5918	26.533	29	29	0	0	2	2	2	2	2	2	2	2	2	2
4	5	1	2	1	Cyclobalanopsis glauca var. glauca	38.6726	49.0588	75.5918	26.533	11		0	0	2	2	2	2	2	2	2	2	2	2
4	5	1	3	1	Cyclobalanopsis glauca var. glauca	38.6726	49.0588	75.5918	26.533	10.5		0	0	2	2	2	2	2	2	2	2	2	2
4	5	1	4	1	Cyclobalanopsis glauca var. glauca	38.6726	49.0588	75.5918	26.533	10		0	0	2	2	2	2	2	2	2	2	2	2
4	5	1	5	1	Cyclobalanopsis glauca var. glauca	38.6726	49.0588	75.5918	26.533	3.5		0	0	2	2	2	2	2	2	2	2	2	2
4	5	1	6	1	Cyclobalanopsis glauca var. glauca	38.6726	49.0588	75.5918	26.533	3.5		0	0	2	2	2	2	2	2	2	2	2	2
4	5	1	7	1	Cyclobalanopsis glauca var. glauca	38.6726	49.0588	75.5918	26.533	3		0	0	2	2	2	2	2	2	2	2	2	2
4	5	2	1	1	Cyclobalanopsis glauca var. glauca	37.0796	48	75.5918	27.5918	34	34	0	0	2	2	2	2	2	2	2	2	2	2
4	5	2	2	1	Cyclobalanopsis glauca var. glauca	37.0796	48	75.5918	27.5918	7		0	0	2	2	2	2	2	2	2	2	2	2
4	5	2	3	1	Cyclobalanopsis glauca var. glauca	37.0796	48	75.5918	27.5918	15		0	0	2	2	2	2	2	2	2	2	2	2
4	5	2	4	1	Cyclobalanopsis glauca var. glauca	37.0796	48	75.5918	27.5918	12		0	0	2	2	2	2	2	2	2	2	2	2
4	5	2	5	1	Cyclobalanopsis glauca var. glauca	37.0796	48	75.5918	27.5918	4.5		0	0	2	2	2	2	2	2	2	2	2	2
4	5	2	6	1	Cyclobalanopsis glauca var. glauca	37.0796	48	75.5918	27.5918	7		0	0	2	2	2	2	2	2	2	2	2	2
4	5	2	7	1	Cyclobalanopsis glauca var. glauca	37.0796	48	75.5918	27.5918	8		0	0	2	2	2	2	2	2	2	2	2	2
4	5	2	8	1	Cyclobalanopsis glauca var. glauca	37.0796	48	75.5918	27.5918	13		0	0	2	2	2	2	2	2	2	2	2	2
4	5	2	9	1	Cyclobalanopsis glauca var. glauca	37.0796	48	75.5918	27.5918	18		0	0	2	2	2	2	2	2	2	2	2	2
4	5	3		1	Liquidambar formosana	37.8761	41.1765	75.5918	34.4153	12	12	0	0	2	3	3	3	3	3	3	3	3	3
4	5	4	1	1	Zelkova serrata	36.4602	44	75.5918	31.5918	28	28	0	2	2	2	3	3	3	3	3	3	3	3
4	5	4	2	1	Zelkova serrata	36.4602	44	75.5918	31.5918	16		0	2	2	2	3	3	3	3	3	3	3	3
4	5	4	3	1	Zelkova serrata	36.4602	44	75.5918	31.5918	14		0	2	2	3	3	3	3	3	3	3	3	3
4	5	4	4	1	Zelkova serrata	36.4602	44	75.5918	31.5918	10		0	2	2	3	3	3	3	3	3	3	3	3
4	5	4	5	1	Zelkova serrata	36.4602	44	75.5918	31.5918	14		0	2	2	3	3	3	3	3	3	3	3	3
4	5	4	6	1	Zelkova serrata	36.4602	44	75.5918	31.5918	18		0	2	2	3	3	3	3	3	3	3	3	3
4	5	4	7	1	Zelkova serrata	36.4602	44	75.5918	31.5918	9		0	2	2	3	3	3	3	3	3	3	3	3
4	6	1		1	Schefflera octophylla	37.5455	53.7113	75.5918	21.8805	8	8	2	2	2	3	3	3	3	3	3	3	3	3
4	6	2		1	Michelia compressa	38	53.9175	75.5918	21.6743	3.5	3.5	2	2	2	3	3	3	3	3	3	3	3	3
4	6	3	1	1	Zelkova serrata	37.9091	55.567	75.5918	20.0248	4.5	4.5	0	0	2	2	3	3	3	3	3	3	3	3
4	6	3	2	1	Zelkova serrata	37.9091	55.567	75.5918	20.0248	3.5		0	0	2	2	3	3	3	3	3	3	3	3
4	6	3	3	1	Zelkova serrata	37.9091	55.567	75.5918	20.0248	3		0	0	2	2	3	3	3	3	3	3	3	3
4	6	3	4	1	Zelkova serrata	37.9091	55.567	75.5918	20.0248	4		0	0	2	2	3	3	3	3	3	3	3	3
4	6	4		1	Schefflera octophylla	36.9091	58.1443	75.5918	17.4475	3.5	3.5	2	2	2	2	3	3	3	3	3	3	3	3
4	6	5		1	Schefflera octophylla	37.0909	58.3505	75.5918	17.2413	3	3	2	2	2	2	3	3	3	3	3	3	3	3
4	6	6		1	Zelkova serrata	38.1818	57.3196	75.5918	18.2722	3	3	2	2	2	2	3	3	3	3	3	3	3	3
4	6	1		1	Quercus variabilis	33.6364	56.9072	75.5918	18.6846	4	4	0	0	0	2	2	2	2	2	2	2	2	2
4	6	2		1	Quercus variabilis	32.7273	57.9381	75.5918	17.6537	43	43	0	0	0	2	2	2	2	2	2	2	2	2
4	6	3		1	Quercus variabilis	31.5455	57.4227	75.5918	18.1691	44	44	0	0	0	2	2	2	2	2	2	2	2	2
4	7	1		1	Zelkova serrata	37.3451	67.6154	75.5918	7.97642	12.9	12.9	0	0	2	2	2	2	2	2	2	2	2	2
4	7	2	1	1	Carpinus kawakamii	35.1327	67.8462	75.5918	7.74565	30.3	30.3	0	0	2	2	2	2	2	2	2	2	2	2
4	7	2	2	1	Cyclobalanopsis glauca var. glauca	35.1327	67.8462	75.5918	7.74565	23.1		0	0	2	2	2	2	2	2	2	2	2	2
4	7	3		1	Schefflera octophylla	34.2478	68.4615	75.5918	7.13027	2.5	2.5	0	2	2	2	3	2	2	2	2	2	2	2
4	7	1		1	Pittosporum illicioides	38.3186	61.3846	75.5918	14.2072	1	1	1	2	2	2	3	3	3	3	3	3	3	3
4	7	4		1	Cyclobalanopsis glauca var. glauca	32.8319	68.1538	75.5918	7.43796	15.4	15.4	0	0	2	2	2	2	2	2	2	2	2	2
4	7	5		1	Zelkova serrata	31.4602	66.3077	75.5918	9.28411	6.6	6.6	0	0	2	2	2	2	2	2	2	2	2	2
4	7	6		1	Cyclobalanopsis glauca var. glauca	31.5487	70	75.5918	5.59181	11.5	11.5	0	0	2	2	2	2	2	2	2	2	2	2
4	8	1	1	0	Cyclobalanopsis glauca var. glauca	30.0912	79.9241	75.0152	-4.90895	17.3	17.3	0	0	0	0	0	0	0	0	0	0	0	0
4	8	1	2	0	Cyclobalanopsis glauca var. glauca	30.0912	79.9241	75.0152	-4.90895	9		0	0	0	0	0	0	0	0	0	0	0	0
4	8	2		0	Prunus campanulata	30.8204	79.5599	75.0152	-4.54476	26.2	26.2	0	0	0	0	0	0	0	0	0	0	0	0
4	8	3		0	Turpinia formosana	30.8204	78.5736	75.0152	-3.55842	6	6	0	0	0	0	0	0	0	0	0	0	0	0
4	8	4		0	Litsea acuminata	31.7593	78.5736	75.0152	-3.55842	4.2	4.2	0	0	0	0	0	0	0	0	0	0	0	0
4	8	5		0	Schefflera octophylla	37.8578	77.4355	75.0152	-2.42033	25.8	25.8	0	0	0	0	0	0	0	0	0	0	0	0
4	8	6		0	Schefflera octophylla	38.6964	77.7466	75.0152	-2.73141	4.5	4.5	0	0	0	0	0	0	0	0	0	0	0	0
4	8	7		0	Liquidambar formosana	38.7056	76.7602	75.0152	-1.74507	53.5	53.5	0	0	0	0	0	0	0	0	0	0	0	0
4	8	8		0	Schefflera octophylla	31.8596	76.8058	75.0152	-1.79059	2.5	2.5	0	0	0	0	0	0	0	0	0	0	0	0
4	8	9		0	Schefflera octophylla	32.5068	76.4643	75.0152	-1.44917	2	2	0	0	0	0	0	0	0	0	0	0	0	0
4	8	10		0	Turpinia formosana	32.99	75.956	75.0152	-0.940819	4.3	4.3	0	0	0	0	0	0	0	0	0	0	0	0
4	8	11		0	Turpinia formosana	33.2999	76.4036	75.0152	-1.38847	4.7	4.7	0	0	0	0	0	0	0	0	0	0	0	0
4	8	12		0	Schefflera octophylla	32.6162	76.3202	75.0152	-1.30501	2.5	2.5	0	0	0	0	0	0	0	0	0	0	0	0
4	8	13		0	Cyclobalanopsis glauca var. glauca	36.2625	75.5615	75.0152	-0.546282	20.2	20.2	0	0	0	0	0	0	0	0	0	0	0	0
4	8	14		1	Murraya euchrestifolia	36.5087	75.5918	75.5918	0	3.5	3.5	0	0	0	0	0	0	0	0	0	0	0	0
4	8	15	1	0	Cinnamomum insularimontanum	30.7748	75.6222	75.0152	-0.60698	10.2	10.2	0	0	0	0	0	0	0	0	0	0	0	0
4	8	15	2	0	Cinnamomum insularimontanum	30.7748	75.6222	75.0152	-0.60698	3.2		0	0	0	0	0	0	0	0	0	0	0	0
4	8	16		2	Eurya chinensis	30.6016	75.0152	75.5918	0.576631	2.5	2.5	0	0	0	0	0	0	0	0	0	0	0	0
4	8	17		2	Litsea acuminata	31.495	74.8634	75.5918	0.728376	2.2	2.2	0	0	0	2	2	2	2	2	2	2	2	2
4	8	18		2	Cinnamomum insularimontanum	38.5779	74.2716	75.5918	1.32018	31.1	31.1	0	0	0	0	0	0	1	2	2	2	2	2
4	8	1		1	Elaeocarpus sylvestris	30.8295	70.5463	75.5918	5.04552	5.3	5.3	1	2	2	2	3	3	3	3	3	3	3	3
4	8	2		1	Schefflera octophylla	37.2835	72.3369	75.5918	3.25493	3	3	1	2	2	2	3	3	3	3	3	3	3	3
4	9	1		0	Cinnamomum insularimontanum	38.8308	89.5296	75.0152	-14.5144	2.8	2.8	0	0	0	0	0	0	0	0	0	0	0	0
4	9	2		0	Cinnamomum insularimontanum	36.9744	87.6783	75.0152	-12.6631	3.5	3.5	0	0	0	0	0	0	0	0	0	0	0	0
4	9	3		0	Litsea acuminata	37.8974	89.1502	75.0152	-14.1351	3.5	3.5	0	0	0	0	0	0	0	0	0	0	0	0
4	9	4		0	Cinnamomum insularimontanum	36.5846	87.4583	75.0152	-12.4431	2.8	2.8	0	0	0	0	3	3	3	3	3	3	3	3
4	9	5		0	Liquidambar formosana	39.2821	86.6237	75.0152	-11.6085	29.5	29.5	0	0	0	0	0	0	0	0	0	0	0	0
4	9	6		0	Carpinus kawakamii	35.1897	82.6404	75.0152	-7.62519	3.8	3.8	0	0	0	0	0	0	0	0	0	0	0	0
4	9	7	1	0	Cinnamomum insularimontanum	38.841	80.3035	75.0152	-5.28832	21.2	21.2	0	0	0	0	0	0	0	0	0	0	0	0
4	9	7	2	0	Cinnamomum insularimontanum	38.841	80.3035	75.0152	-5.28832	4.9		0	0	0	0	0	0	0	0	0	0	0	0
4	9	7	3	0	Cinnamomum insularimontanum	38.841	80.3035	75.0152	-5.28832	4.9		0	0	0	0	0	0	0	0	0	0	0	0
4	9	7	4	0	Cinnamomum insularimontanum	38.841	80.3035	75.0152	-5.28832	4.5		0	0	0	0	0	0	0	0	0	0	0	0
4	9	8		0	Cyclobalanopsis glauca var. glauca	37.4154	81.3657	75.0152	-6.35053	2.8	2.8	0	0	0	0	0	0	0	0	0	0	0	0
4	9	9		0	Liquidambar formosana	34.2154	81.5175	75.0152	-6.50228	39.6	39.6	0	0	0	0	0	0	0	0	0	0	0	0
4	9	10		0	Carpinus kawakamii	32.4923	83.9681	75.0152	-8.95296	19	19	0	0	0	0	0	0	0	0	0	0	0	0
4	9	11		0	Litsea acuminata	37.1282	82.0334	75.0152	-7.01821	6	6	0	0	0	0	0	0	0	0	0	0	0	0
4	9	12		0	Glochidion rubrum	30.441	85.0683	75.0152	-10.0531	3.9	3.9	0	0	0	0	0	0	0	0	0	0	0	0
4	9	13		0	Beilschmiedia erythrophloia	30.9949	89.1351	75.0152	-14.1199	2.9	2.9	0	0	0	0	0	0	0	0	0	0	0	0
4	9	14		0	Glochidion rubrum	32.3897	90	75.0152	-14.9848	2.5	2.5	0	0	0	0	0	0	0	0	0	0	0	0
4	9	1		0	Quercus variabilis	31.4667	83.7178	75.0152	-8.70258	25	25	0	0	0	0	0	0	0	0	0	0	0	0
4	9	15		0	Litsea acuminata	31.4051	81.3657	75.0152	-6.35053	3.7	3.7	0	0	0	0	0	0	0	0	0	0	0	0
5	3	1		1	Prunus campanulata	45.3422	28.9527	77.0742	48.1215	10.8	10.8	1	2	2	3	3	3	3	3	3	3	3	3
5	4	1	1	1	Carpinus kawakamii	47.6074	33.9683	77.0742	43.106	6	6	0	2	2	2	2	3	3	3	3	3	3	3
5	4	1	2	1	Carpinus kawakamii	47.6074	33.9683	77.0742	43.106	4.7		0	2	2	2	2	3	3	3	3	3	3	3
5	4	1	1	1	Prunus campanulata	44.642	34.1587	77.0742	42.9155	21.8	21.8	1	2	2	2	3	3	3	3	3	3	3	3
5	4	1	2	1	Prunus campanulata	44.642	34.1587	77.0742	42.9155	15.3		1	2	2	2	3	3	3	3	3	3	3	3
5	4	2		1	Prunus campanulata	42.9739	33.6085	77.0742	43.4658	4.3	4.3	1	2	2	3	3	3	3	3	3	3	3	3
5	4	3		1	Cyclobalanopsis glauca var. glauca	47.936	36.3069	77.0742	40.7674	4	4	1	2	2	3	3	3	3	3	3	3	3	3
5	4	3		1	Cyclobalanopsis glauca var. glauca	46.5628	36.5926	77.0742	40.4816	17.3	17.3	0	0	2	2	3	3	3	3	3	3	3	3
5	4	4	1	1	Cyclobalanopsis glauca var. glauca	44.7346	37.7037	77.0742	39.3705	7.2	7.2	1	2	2	3	3	3	3	3	3	3	3	3
5	4	4	2	1	Cyclobalanopsis glauca var. glauca	44.7346	37.7037	77.0742	39.3705	4		1	2	2	3	3	3	3	3	3	3	3	3
5	4	5	1	1	Cyclobalanopsis glauca var. glauca	42.9149	39.2698	77.0742	37.8044	4.7	4.7	1	2	2	2	3	3	3	3	3	3	3	3
5	4	5	2	1	Cyclobalanopsis glauca var. glauca	42.9149	39.2698	77.0742	37.8044	3.4		1	2	2	2	3	3	3	3	3	3	3	3
5	4	5	3	1	Cyclobalanopsis glauca var. glauca	42.9149	39.2698	77.0742	37.8044	3		1	2	2	2	3	3	3	3	3	3	3	3
5	4	6	1	1	Cyclobalanopsis glauca var. glauca	48.6184	39.0053	77.0742	38.0689	3.8	3.8	1	1	2	2	3	3	3	3	3	3	3	3
5	4	6	2	1	Cyclobalanopsis glauca var. glauca	48.6184	39.0053	77.0742	38.0689	3.4		1	1	2	2	3	3	3	3	3	3	3	3
5	4	6	3	1	Cyclobalanopsis glauca var. glauca	48.6184	39.0053	77.0742	38.0689	3		1	1	2	2	3	3	3	3	3	3	3	3
5	4	7		1	Cinnamomum insularimontanum	40.2359	37.8836	77.0742	39.1906	27.7	27.7	1	2	2	2	3	3	3	3	3	3	3	3
5	4	8	1	1	Cinnamomum insularimontanum	41.1457	38.6667	77.0742	38.4076	6.8	6.8	1	2	2	2	2	2	2	2	2	2	2	2
5	4	8	2	1	Cinnamomum insularimontanum	41.1457	38.6667	77.0742	38.4076	3.4		1	2	2	2	2	2	2	2	2	2	2	2
5	4	8	3	1	Cinnamomum insularimontanum	41.1457	38.6667	77.0742	38.4076	3.4		1	2	2	2	2	2	2	2	2	2	2	2
5	5	1	1	1	Carpinus kawakamii	41.4407	46.4045	77.0742	30.6697	20	20	0	2	2	2	2	2	2	2	2	2	2	2
5	5	1	2	1	Zelkova serrata	41.4407	46.4045	77.0742	30.6697			0	0	2	3	2	2	2	2	2	2	2	2
5	5	1	3	1	Zelkova serrata	41.4407	46.4045	77.0742	30.6697			0	0	2	2	2	2	2	2	2	2	2	2
5	5	1	4	1	Zelkova serrata	41.4407	46.4045	77.0742	30.6697			0	0	2	2	2	2	2	2	2	2	2	2	in the river
5	5	3		1	Zelkova serrata	48.8136	41.6854	77.0742	35.3888	16	16	0	0	2	2	2	2	2	2	2	2	2	2
5	6	1	1	1	Cinnamomum insularimontanum	47.6316	55.4054	77.0742	21.6688	20	20	0	2	2	2	2	2	2	2	2	2	2	2
5	6	1	2	1	Cinnamomum insularimontanum	47.6316	55.4054	77.0742	21.6688	10.5		0	2	2	2	2	2	2	2	2	2	2	2
5	6	1	3	1	Cinnamomum insularimontanum	47.6316	55.4054	77.0742	21.6688	4		0	2	2	2	2	2	2	2	2	2	2	2
5	6	1	4	1	Cinnamomum insularimontanum	47.6316	55.4054	77.0742	21.6688	6.5		0	2	2	2	2	2	2	2	2	2	2	2
5	6	2		1	Zelkova serrata	46.9298	58.6486	77.0742	18.4256	14	14	0	0	0	2	2	2	2	2	2	2	2	2
5	6	3	1	1	Cinnamomum insularimontanum	45.9649	58.2883	77.0742	18.7859	13	13	0	0	0	2	2	2	2	2	2	2	2	2
5	6	3	2	1	Cinnamomum insularimontanum	45.9649	58.2883	77.0742	18.7859	4.5		0	0	0	2	2	2	2	2	2	2	2	2
5	6	4		1	Carpinus kawakamii	45	56.2162	77.0742	20.858	29	29	0	0	0	2	2	2	2	2	2	2	2	2
5	6	1		1	Schefflera octophylla	40.0877	57.9279	77.0742	19.1463	7	7	2	2	2	2	2	2	2	2	2	2	2	2
5	6	5		1	Liquidambar formosana	43.2456	50.5405	77.0742	26.5337	41	41	0	0	0	0	0	0	0	2	2	2	2	2
5	7	1		1	Zelkova serrata	47.4026	66.375	77.0742	10.6992	38.2	38.2	0	0	0	2	2	2	2	2	2	2	2	2
5	7	2		1	Carpinus kawakamii	48.2684	66.25	77.0742	10.8242	16.8	16.8	0	2	2	2	2	2	2	2	2	2	2	2
5	7	3		1	Carpinus kawakamii	42.0173	63.625	77.0742	13.4492	6.2	6.2	0	2	2	2	3	3	3	3	3	3	3	3
5	7	4		1	Zelkova serrata	41.2814	62.4375	77.0742	14.6367	7.1	7.1	0	0	2	2	2	2	2	2	2	2	2	2
5	7	5		1	Liquidambar formosana	42.2597	61.0625	77.0742	16.0117	44.2	44.2	0	0	0	0	0	0	1	2	2	2	2	2
5	8	1		0	Morus australis	40.4018	80.4803	75.7904	-4.68996	4	4	0	0	0	0	0	0	0	0	0	0	0	0
5	8	2		0	Syzygium formosanum	42.0714	79.8865	75.7904	-4.09607	5	5	0	0	0	0	0	0	0	0	0	0	0	0
5	8	3		0	Liquidambar formosana	44.3036	79.0131	75.7904	-3.22271	59.5	59.5	0	0	0	0	0	0	0	0	0	0	0	0
5	8	4	1	0	Syzygium formosanum	44.3036	79.8865	75.7904	-4.09607	3.2	3.2	0	0	0	0	0	0	0	0	0	0	0	0
5	8	4	2	0	Syzygium formosanum	44.3036	79.8865	75.7904	-4.09607	3.2		0	0	0	0	0	0	0	0	0	0	0	0
5	8	5		0	Liquidambar formosana	45.2857	79.8865	75.7904	-4.09607	37.2	37.2	0	0	0	0	0	0	0	0	0	0	0	0
5	8	6	1	1	Ficus erecta var. beecheyana	43.1339	76.7948	77.0742	0.279476	6.3	6.3	0	0	0	0	0	0	0	0	0	0	0	0
5	8	6	2	1	Ficus erecta var. beecheyana	43.1339	76.7948	77.0742	0.279476	6.2		0	0	0	0	0	0	0	0	0	0	0	0
5	8	6	3	1	Ficus erecta var. beecheyana	43.1339	76.7948	77.0742	0.279476	5.8		0	0	0	0	0	0	0	0	0	0	0	0
5	8	7	1	1	Oreocnide pedunculata	43.9643	77.0742	77.0742	0	3.3		0	0	0	0	0	0	0	0	0	0	0	0
5	8	7	2	1	Oreocnide pedunculata	43.9643	77.0742	77.0742	0	5.8	5.8	0	0	0	0	0	0	0	0	0	0	0	0
5	8	8		0	Zelkova serrata	47.9107	78.3843	75.7904	-2.59389	3	3	0	0	0	0	0	0	0	0	0	0	0	0
5	8	9		0	Michelia compressa	49.7321	78.3843	75.7904	-2.59389	3.7	3.7	0	0	0	0	0	0	0	0	0	0	0	0
5	8	10		2	Oreocnide pedunculata	42.375	75.7904	77.0742	1.28384	3.2	3.2	0	0	0	2	3	3	3	3	3	3	3	3
5	8	11		2	Syzygium formosanum	40.3929	71.8341	77.0742	5.24017	11.8	11.8	0	0	0	0	0	0	0	0	0	2	2	2
5	8	12		2	Oreocnide pedunculata	40.2679	72.3144	77.0742	4.75983	3	3	0	0	0	3	3	3	3	3	3	3	3	3
5	8	13		2	Syzygium formosanum	42.9821	72.8821	77.0742	4.19214	5.6	5.6	0	0	0	2	3	3	3	3	3	3	3	3
5	8	14		2	Ficus erecta var. beecheyana	43.6964	72.8559	77.0742	4.21834	2.5	2.5	0	0	0	3	3	3	3	3	3	3	3	3
5	8	1	1	1	Oreocnide pedunculata	46.6429	72.2271	77.0742	4.84716	3.5	3.5	1	1	1	3	3	3	3	3	3	3	3	3
5	8	1	2	1	Oreocnide pedunculata	46.6429	72.2271	77.0742	4.84716	3.3		1	1	1	3	3	3	3	3	3	3	3	3
5	9	1		0	Machilus zuihoensis	44.9794	89.4888	75.7904	-13.6984	5.5	5.5	0	0	0	0	0	0	0	0	0	0	0	0
5	9	2		0	Zelkova serrata	43.2784	88.5543	75.7904	-12.7639	3.3	3.3	0	0	0	0	0	0	0	0	0	0	0	0
5	9	3		0	Zelkova serrata	46.8866	88.2268	75.7904	-12.4364	3	3	0	0	0	0	0	0	0	0	0	0	0	0
5	9	4	1	0	Cyclobalanopsis glauca var. glauca	44.8969	84.5927	75.7904	-8.80226	38.6	38.6	0	0	0	0	0	0	0	0	0	0	0	0
5	9	4	2	0	Cyclobalanopsis glauca var. glauca	44.8969	84.5927	75.7904	-8.80226	4.7		0	0	0	0	0	0	0	0	0	0	0	0
5	9	4	3	0	Cyclobalanopsis glauca var. glauca	44.8969	84.5927	75.7904	-8.80226	4		0	0	0	0	0	0	0	0	0	0	0	0
5	9	5		0	Schefflera octophylla	45.8969	84.9281	75.7904	-9.13772	2.4	2.4	0	0	0	0	0	0	0	0	0	0	0	0
5	9	6		0	Cinnamomum insularimontanum	45.2062	84.5927	75.7904	-8.80226	2.2	2.2	0	0	0	0	0	0	0	0	0	0	0	0
5	9	7		0	Carpinus kawakamii	42.732	84.5927	75.7904	-8.80226	26	26	0	0	0	0	0	0	0	0	0	0	0	0
5	9	8		0	Cinnamomum insularimontanum	46.0412	80.4633	75.7904	-4.67287	3.2	3.2	0	0	0	0	0	0	0	0	0	0	0	0
5	9	9		0	Morus australis	40.3918	82.4361	75.7904	-6.64571	3.2	3.2	0	0	0	0	0	0	0	0	0	0	0	0
5	9	10		0	Cyclobalanopsis glauca var. glauca	49.5155	82.8355	75.7904	-7.04507	12.3	12.3	0	0	0	0	0	0	0	0	0	0	0	0
6	3	1	1	1	Schefflera octophylla	54.8017	29.1359	76.4464	47.3105	10.3	10.3	1	2	2	2	3	3	3	3	3	3	3	3
6	3	1	2	1	Schefflera octophylla	54.8017	29.1359	76.4464	47.3105	8.3		1	2	2	2	3	3	3	3	3	3	3	3
6	3	1	3	1	Schefflera octophylla	54.8017	29.1359	76.4464	47.3105	8.2		1	2	2	2	3	3	3	3	3	3	3	3
6	3	2		1	Schefflera octophylla	56.9132	28.9631	76.4464	47.4833	17.4	17.4	1	2	2	2	3	3	3	3	3	3	3	3
6	4	1	1	1	Schefflera octophylla	56.86	30.2528	76.4464	46.1936	16.5	16.5	1	2	2	2	3	3	3	3	3	3	3	3
6	4	1	2	1	Schefflera octophylla	56.86	30.2528	76.4464	46.1936	8.8		1	2	2	2	3	3	3	3	3	3	3	3
6	4	1	3	1	Schefflera octophylla	56.86	30.2528	76.4464	46.1936	5.5		1	2	2	2	3	3	3	3	3	3	3	3
6	4	1	4	1	Schefflera octophylla	56.86	30.2528	76.4464	46.1936	5.7		1	2	2	2	3	3	3	3	3	3	3	3
6	4	1	5	1	Schefflera octophylla	56.86	30.2528	76.4464	46.1936	3.9		1	2	2	2	3	3	3	3	3	3	3	3
6	4	2	1	1	Schefflera octophylla	54.9344	30.8291	76.4464	45.6173	12.5	12.5	1	2	2	2	3	3	3	3	3	3	3	3
6	4	2	2	1	Schefflera octophylla	54.9344	30.8291	76.4464	45.6173	11.4		1	2	2	2	3	3	3	3	3	3	3	3
6	4	2	3	1	Schefflera octophylla	54.9344	30.8291	76.4464	45.6173	7.3		1	2	2	2	3	3	3	3	3	3	3	3
6	4	3		1	Cinnamomum insularimontanum	58.8731	36.3701	76.4464	40.0764	12.8	12.8	1	2	2	2	2	3	3	3	3	3	3	3
6	4	1	1	1	Cinnamomum insularimontanum	58.2713	37.1082	76.4464	39.3382	12.7	12.7	0	2	2	2	2	2	2	2	2	2	2	2
6	4	1	2	1	Cinnamomum insularimontanum	58.2713	37.1082	76.4464	39.3382	12.2		0	2	2	2	2	2	2	2	2	2	2	2
6	4	2		1	Liquidambar formosana	59.628	38.9889	76.4464	37.4576	3.3	3.3	0	0	0	0	0	0	1	2	2	2	2	2
6	4	3		1	Liquidambar formosana	57.8446	39.2214	76.4464	37.225	61.7	61.7	0	0	0	0	0	0	1	2	2	2	2	2
6	4	4		1	Liquidambar formosana	50.6346	30.3943	76.4464	46.0521	28	28	0	0	0	0	1	1	1	2	2	2	2	2
6	5	1		1	Carpinus kawakamii	55.6979	40.7875	76.4464	35.6589	8.1	8.1	1	1	2	2	3	3	3	3	3	3	3	3	trail
6	5	2		1	Turpinia formosana	57.4371	41.37	76.4464	35.0764	5.3	5.3	1	2	2	2	3	3	3	3	3	3	3	3	trail
6	5	3	1	1	Turpinia formosana	55	47.4973	76.4464	28.9491	9.4	9.4	1	2	2	2	3	3	3	3	3	3	3	3	trail
6	5	3	2	1	Turpinia formosana	55	47.4973	76.4464	28.9491	6.1		1	2	2	2	3	3	3	3	3	3	3	3
6	6	1		1	Cinnamomum insularimontanum	51.6471	58.381	76.4464	18.0655	4.5	4.5	2	2	2	2	3	3	3	3	3	3	3	3	trail
6	6	1		1	Liquidambar formosana	54.3529	58.1905	76.4464	18.256	44	44	0	0	0	0	0	0	1	2	2	2	2	2
6	6	2		1	Neolitsea konishii	56.5882	57.619	76.4464	18.8274	5.5	5.5	2	2	2	3	3	3	3	3	3	3	3	3	trail
6	6	3		1	Syzygium formosanum	58	53.8095	76.4464	22.6369	3	3	2	2	2	3	3	3	3	3	3	3	3	3	trail
6	7	1		1	Liquidambar formosana	57.875	64.5455	76.4464	11.901	42	42	0	0	0	0	0	0	1	2	2	2	2	2
6	7	2		1	Cinnamomum insularimontanum	59.75	67.5325	76.4464	8.91396	14	14	0	0	0	1	2	2	2	2	2	2	2	2
6	7	1	1	1	Schefflera octophylla	51.125	64.5455	76.4464	11.901	6	6	2	2	2	3	3	3	3	3	3	3	3	3
6	7	1	2	1	Schefflera octophylla	51.125	64.5455	76.4464	11.901	3		2	2	2	3	3	3	3	3	3	3	3	3
6	8	1		1	Celtis formosana	56.8675	71.0089	76.4464	5.4375	2	2	1	1	2	3	3	3	3	3	3	3	3	3
6	8	1	1	1	Oreocnide pedunculata	52.0482	74.0714	76.4464	2.375	3.7	3.7	0	0	0	2	2	2	2	2	2	2	2	2
6	8	1	2	1	Oreocnide pedunculata	52.0482	74.0714	76.4464	2.375	3.4		0	0	0	2	2	2	2	2	2	2	2	2
6	8	1	3	1	Oreocnide pedunculata	52.0482	74.0714	76.4464	2.375	2.5		0	0	0	2	2	2	2	2	2	2	2	2
6	8	1	4	1	Oreocnide pedunculata	52.0482	74.0714	76.4464	2.375	3.3		0	0	0	2	2	2	2	2	2	2	2	2
6	8	2		2	Callicarpa formosana	54.6386	74.25	76.4464	2.19643	4.8	4.8	0	0	0	2	2	2	2	2	2	2	2	2
6	8	2		1	Celtis formosana	59.3253	74.2946	76.4464	2.15179	2.7	2.7	1	1	2	3	3	3	3	3	3	3	3	3
6	8	3		0	Callicarpa formosana	52.7108	76.8304	74.2946	-2.53571	3.9	3.9	0	0	0	0	0	0	0	0	0	0	0	0
6	8	4	1	1	Callicarpa formosana	51.9759	76.4464	76.4464	0	3.7	3.7	0	0	0	0	0	0	0	0	0	0	0	0
6	8	4	2	1	Callicarpa formosana	51.9759	76.4464	76.4464	0	3		0	0	0	0	0	0	0	0	0	0	0	0
6	8	5		1	Syzygium formosanum	58.0723	76.4464	76.4464	0	3.8	3.8	0	0	0	0	0	0	0	0	0	0	0	0
6	8	6	1	0	Eurya chinensis	51.506	78.75	74.2946	-4.45536	8.6	8.6	0	0	0	0	0	0	0	0	0	0	0	0
6	8	6	2	0	Eurya chinensis	51.506	78.75	74.2946	-4.45536	4.5		0	0	0	0	0	0	0	0	0	0	0	0
6	8	6	3	0	Eurya chinensis	51.506	78.75	74.2946	-4.45536	7.3		0	0	0	0	0	0	0	0	0	0	0	0
6	8	7		0	Murraya euchrestifolia	53.3373	79.1875	74.2946	-4.89286	2.5	2.5	0	0	0	0	0	0	0	0	0	0	0	0
6	8	8		0	Syzygium formosanum	56.2651	79.8214	74.2946	-5.52679	2.5	2.5	0	0	0	0	0	0	0	0	0	0	0	0
6	8	9	1	0	Cyclobalanopsis glauca var. glauca	57.2289	79.9554	74.2946	-5.66071	28.1	28.1	0	0	0	0	0	0	0	0	0	0	0	0
6	8	9	2	0	Cyclobalanopsis glauca var. glauca	57.2289	79.9554	74.2946	-5.66071	19.1		0	0	0	0	0	0	0	0	0	0	0	0
6	9	1		0	Litsea acuminata	53.1891	80.3373	74.2946	-6.04271	4.2	4.2	0	0	0	0	0	0	0	0	0	0	0	0
6	9	2		0	Zelkova serrata	51.7305	81.5663	74.2946	-7.27162	19.5	19.5	0	0	0	0	0	0	0	0	0	0	0	0
6	9	3		0	Litsea elongata var. mushaensis	55.8096	81.5261	74.2946	-7.23146	4.5	4.5	0	0	0	0	0	0	0	0	0	0	0	0
6	9	4		0	Zelkova serrata	54.3634	86.506	74.2946	-12.2114	14.2	14.2	0	0	0	0	0	0	0	0	0	0	0	0
6	9	5		0	Liquidambar formosana	52.2991	88.6667	74.2946	-14.372	39.8	39.8	0	0	0	0	0	0	0	0	0	0	0	0
6	9	6		0	Litsea elongata var. mushaensis	64.4005	81.4056	74.2946	-7.11098	4.2	4.2	0	0	0	0	0	0	0	0	0	0	0	0
6	9	7	1	0	Cyclobalanopsis glauca var. glauca	58.3684	83.3333	74.2946	-9.03869	18.3	18.3	0	0	0	0	0	0	0	0	0	0	0	0
6	9	7	2	0	Cyclobalanopsis glauca var. glauca	58.3684	83.3333	74.2946	-9.03869	3.5		0	0	0	0	0	0	0	0	0	0	0	0
6	9	7	3	0	Cyclobalanopsis glauca var. glauca	58.3684	83.3333	74.2946	-9.03869	16.5		0	0	0	0	0	0	0	0	0	0	0	0
6	9	7	4	0	Cyclobalanopsis glauca var. glauca	58.3684	83.3333	74.2946	-9.03869	13.8		0	0	0	0	0	0	0	0	0	0	0	0
6	9	8		0	Zelkova serrata	56.7614	83.3333	74.2946	-9.03869	11.1	11.1	0	0	0	0	0	0	0	0	0	0	0	0
6	9	9	1	0	Scolopia oldhamii	58.5538	85.1245	74.2946	-10.8299	2.1		0	0	0	0	0	0	0	0	0	0	0	0
6	9	9	2	0	Scolopia oldhamii	58.5538	85.1245	74.2946	-10.8299	2.2	2.2	0	0	0	0	0	0	0	0	0	0	0	0
6	9	10		0	Litsea acuminata	58.5538	86.0321	74.2946	-11.7375	3.6	3.6	0	0	0	0	0	0	0	0	0	0	0	0
6	9	11		0	Litsea acuminata	56.403	87.0924	74.2946	-12.7977	4.5	4.5	0	0	0	0	0	0	0	0	0	0	0	0
6	9	12		0	Syzygium formosanum	55.0433	88.3775	74.2946	-14.0829	5.3	5.3	0	0	0	0	0	0	0	0	0	0	0	0
6	9	13		0	Litsea acuminata	51.4091	89.5341	74.2946	-15.2395	5.3	5.3	0	0	0	0	0	0	0	0	0	0	0	0
6	9	14		0	Zelkova serrata	54.1162	88.6345	74.2946	-14.3399	14.5	14.5	0	0	0	0	0	0	0	0	0	0	0	0
6	9	15	1	0	Schefflera octophylla	53.4363	88.3936	74.2946	-14.0989	4	4	0	0	0	0	0	0	0	0	0	0	0	0
6	9	15	2	0	Schefflera octophylla	53.4363	88.3936	74.2946	-14.0989	2.7		0	0	0	0	0	0	0	0	0	0	0	0
7	3	1		1	Cinnamomum insularimontanum	64.7619	25.4217	74.6581	49.2364	16	16	1	2	2	2	3	3	3	3	3	3	3	3
7	3	2	1	1	Celtis formosana	60.7143	29.3976	74.6581	45.2605	3.5	3.5	1	2	2	3	3	3	3	3	3	3	3	3
7	3	2	2	1	Celtis formosana	60.7143	29.3976	74.6581	45.2605	3		1	2	2	3	3	3	3	3	3	3	3	3
7	3	1		1	Schefflera octophylla	64.1667	28.9157	74.6581	45.7425	7	7	2	2	2	3	3	3	3	3	3	3	3	3
7	3	2		1	Schefflera octophylla	65.7143	30	74.6581	44.6581	13	13	2	2	2	3	3	3	3	3	3	3	3	3
7	4	1	1	1	Schefflera octophylla	65.3571	30.2273	74.6581	44.4308	8	8	2	2	2	2	3	3	3	3	3	3	3	3
7	4	1	2	1	Schefflera octophylla	65.3571	30.2273	74.6581	44.4308	4.5		2	2	2	2	3	3	3	3	3	3	3	3
7	4	2		1	Schefflera octophylla	65.2381	30.6818	74.6581	43.9763	19.5	19.5	2	2	2	2	2	3	3	3	3	3	3	3
7	4	1		1	Carpinus kawakamii	67.2619	33.4091	74.6581	41.249	18	18	1	2	2	2	2	2	2	2	2	2	2	2
7	4	1	1	1	Zelkova serrata	60.9524	39.3182	74.6581	35.3399	29	29	0	0	2	2	2	2	2	2	2	2	2	2
7	4	1	2	1	Zelkova serrata	60.9524	39.3182	74.6581	35.3399	5		0	0	2	2	2	2	2	2	2	2	2	2
7	4	2	3	1	Zelkova serrata	60.7143	39.3182	74.6581	35.3399	23		0	0	2	2	2	2	2	2	2	2	2	2
7	5	1		1	Zelkova serrata	64.7059	42.9032	74.6581	31.7549	5	5	0	0	2	2	2	2	2	2	2	2	2	2
7	5	1		1	Machilus zuihoensis	69.0588	46.3441	74.6581	28.314	3	3	2	2	2	2	2	2	2	2	2	2	2	2
7	5	2		1	Carpinus kawakamii	69.8824	48.172	74.6581	26.4861	14	14	0	0	0	2	2	2	2	2	2	2	2	2
7	6	1		1	Liquidambar formosana	61.1765	50.2151	74.6581	24.4431	33	33	0	0	0	0	2	2	2	2	2	2	2	2	trail
7	6	1		1	Celtis formosana	61.4737	53.945	74.6581	20.7132	8	8	2	2	2	2	3	3	3	3	3	3	3	3	trail
7	6	2		1	Celtis formosana	61.7895	54.1284	74.6581	20.5297	9	9	2	2	2	2	3	3	3	3	3	3	3	3	trail
7	6	2		1	Liquidambar formosana	65.1579	53.211	74.6581	21.4471	39	39	0	0	0	0	0	0	1	2	2	2	2	2
7	6	3		1	Zelkova serrata	66.1053	50	74.6581	24.6581	6	6	2	2	2	3	3	3	3	3	3	3	3	3	in the river
7	6	4		1	Machilus zuihoensis	66.9474	58.3486	74.6581	16.3095	5.5	5.5	0	2	2	2	2	3	3	3	3	3	3	3
7	7	1		1	Neolitsea konishii	60.7921	60.2632	74.6581	14.395	8	8	2	2	2	2	3	2	2	2	2	2	2	2	cut
7	7	1		1	Glochidion rubrum	64.3564	63.4211	74.6581	11.2371	5.5	5.5	0	0	2	2	3	3	3	3	3	3	3	3	trail
7	7	2		1	Idesia polycarpa	65.4455	61.8421	74.6581	12.816	14	14	2	2	2	2	2	3	3	3	3	3	3	3	trail
7	7	2		1	Glochidion rubrum	67.5248	63.5526	74.6581	11.1055	3	3	0	0	2	2	3	3	3	3	3	3	3	3	trail
7	7	3		1	Cinnamomum insularimontanum	66.2376	67.2368	74.6581	7.42128	3	3	0	0	2	3	3	3	3	3	3	3	3	3	trail
7	7	3		1	Cinnamomum insularimontanum	66.2376	67.2368	74.6581	7.42128	6.5	6.5	0	0	2	3	3	3	3	3	3	3	3	3	trail
7	7	4		1	Quercus variabilis	68.7129	60.3947	74.6581	14.2634	43	43	0	0	0	0	0	0	1	1	1	2	2	2
7	8	1		1	Liquidambar formosana	65.4464	70.359	74.6581	4.29915	3.9	3.9	1	2	2	3	3	3	3	3	3	3	3	3	trail
7	8	2		1	Celtis formosana	66.1607	71.6923	74.6581	2.96581	2.5	2.5	1	2	2	2	2	2	2	2	2	2	2	2
7	8	3	1	1	Oreocnide pedunculata	67.3661	71.735	74.6581	2.92308	3.6	3.6	1	2	2	2	2	2	2	2	2	2	2	2
7	8	3	2	1	Oreocnide pedunculata	67.3661	71.735	74.6581	2.92308	3		1	2	2	2	2	2	2	2	2	2	2	2
7	8	4		1	Oreocnide pedunculata	60.2411	73.547	74.6581	1.11111	2.3	2.3	1	2	2	2	2	2	2	2	2	2	2	2
7	8	1		2	Oreocnide pedunculata	62.0625	74.5726	74.6581	0.0854701	2.8	2.8	0	0	0	2	2	3	3	3	3	3	3	3
7	8	5	1	1	Oreocnide pedunculata	68.9286	71.7521	74.6581	2.90598	2.7	2.7	1	2	2	2	2	2	2	2	2	2	2	2
7	8	5	2	1	Oreocnide pedunculata	68.9286	71.7521	74.6581	2.90598	2.5		1	2	2	2	2	2	2	2	2	2	2	2
7	8	2		0	Oreocnide pedunculata	62.0625	73.547	74.8291	1.28205	2.5	2.5	0	0	0	2	2	2	2	2	2	2	2	2
7	8	3		1	Cinnamomum insularimontanum	68.8214	72.6068	74.6581	2.05128	3.3	3.3	0	0	0	0	0	0	0	0	0	0	0	2
7	8	4		2	Cinnamomum insularimontanum	62.6875	74.6581	74.6581	0	3.9	3.9	0	0	0	0	0	0	0	0	0	0	0	0
7	8	5		0	Syzygium formosanum	60.1786	74.8291	74.8291	0	2.9	2.9	0	0	0	0	0	0	0	0	0	0	0	0
7	8	6		1	Celtis formosana	68.3929	73.7179	74.6581	0.940171	2.6	2.6	0	0	0	0	0	0	0	0	0	0	0	0
7	8	7		0	Liquidambar formosana	67.8393	74.1453	74.8291	0.683761	41.3	41.3	0	0	0	0	0	0	0	0	0	0	0	0
7	8	8		0	Zelkova serrata	61.5446	76.2821	74.8291	-1.45299	2.8	2.8	0	0	0	0	0	0	0	0	0	0	0	0
7	8	9		0	Zelkova serrata	62.8393	76.6239	74.8291	-1.79487	4.5	4.5	0	0	0	0	0	0	0	0	0	0	0	0
7	8	10		0	Liquidambar formosana	62.5	76.8803	74.8291	-2.05128	63.7	63.7	0	0	0	0	0	0	0	0	0	0	0	0
7	8	11		2	Beilschmiedia erythrophloia	64.4732	74.6581	74.6581	0	9.2	9.2	0	0	0	0	0	0	0	0	0	0	0	0
7	8	12		2	Oreocnide pedunculata	64.7411	74.6581	74.6581	0	3.3	3.3	0	0	0	2	2	2	2	3	3	3	3	3
7	9	1		0	Zelkova serrata	60.9905	88.6752	74.8291	-13.8462	24.3	24.3	0	0	0	0	0	0	0	0	0	0	0	0
7	9	2		0	Zelkova serrata	62.419	88.8632	74.8291	-14.0342	2.9	2.9	0	0	0	0	0	0	0	0	0	0	0	0
7	9	3	1	0	Zelkova serrata	62.4286	89.7009	74.8291	-14.8718	4.1	4.1	0	0	0	0	0	0	0	0	0	0	0	0
7	9	3	2	0	Zelkova serrata	62.4286	89.7009	74.8291	-14.8718	3.3		0	0	0	0	0	0	0	0	0	0	0	0
7	9	4		0	Liquidambar formosana	63.3333	89.3333	74.8291	-14.5043	39.3	39.3	0	0	0	0	0	0	0	0	0	0	0	0
7	9	5	1	0	Cinnamomum insularimontanum	66.0952	88.1795	74.8291	-13.3504	17.3	17.3	0	0	0	0	0	0	0	0	0	0	0	0
7	9	5	2	0	Cinnamomum insularimontanum	66.0952	88.1795	74.8291	-13.3504	3.6		0	0	0	0	0	0	0	0	0	0	0	0
7	9	5	3	0	Cinnamomum insularimontanum	66.0952	88.1795	74.8291	-13.3504	3.4		0	0	0	0	0	0	0	0	0	0	0	0
7	9	5	4	0	Cinnamomum insularimontanum	66.0952	88.1795	74.8291	-13.3504	5		0	0	0	0	0	0	0	0	0	0	0	0
7	9	5	5	0	Cinnamomum insularimontanum	66.0952	88.1795	74.8291	-13.3504	3.5		0	0	0	0	0	0	0	0	0	0	0	0
7	9	7		0	Carpinus kawakamii	66.0952	87.9231	74.8291	-13.094	14.2	14.2	0	0	0	0	0	0	0	0	0	0	0	0
7	9	6		0	Liquidambar formosana	68	84.0598	74.8291	-9.23077	57.5	57.5	0	0	0	0	0	0	0	0	0	0	0	0
7	9	8		0	Zelkova serrata	68.2762	85.3162	74.8291	-10.4872	4.3	4.3	0	0	0	0	0	0	0	0	0	0	0	0
7	9	9		0	Elaeocarpus sylvestris	67.8	84.7949	74.8291	-9.96581	3.9	3.9	0	0	0	0	0	0	0	0	0	0	0	0
7	9	10		0	Cyclobalanopsis glauca var. glauca	69.5238	88.2906	74.8291	-13.4615	3.3	3.3	0	0	0	0	0	0	0	0	0	0	0	0
7	9	11		0	Zelkova serrata	67.4762	83.735	74.8291	-8.90598	4.1	4.1	0	0	0	0	0	0	0	0	0	0	0	0
7	9	12		0	Zelkova serrata	69.7048	83.2051	74.8291	-8.37607	4.8	4.8	0	0	0	0	0	0	0	0	0	0	0	0
7	9	13		0	Zelkova serrata	68.3905	82.265	74.8291	-7.4359	6	6	0	0	0	0	0	0	0	0	0	0	0	0
7	9	14		0	Beilschmiedia erythrophloia	65.9714	82.4274	74.8291	-7.59829	4.5	4.5	0	0	0	0	0	0	0	0	0	0	0	0
7	9	15		0	Beilschmiedia erythrophloia	64.1429	82.8718	74.8291	-8.04274	4.2	4.2	0	0	0	0	0	0	0	0	0	0	0	0
7	9	16		0	Zelkova serrata	61.4571	86.8632	74.8291	-12.0342	24.2	24.2	0	0	0	0	0	0	0	0	0	0	0	0
7	9	17		0	Morus australis	60.981	84.1709	74.8291	-9.34188	2.9	2.9	0	0	0	0	0	0	0	0	0	0	0	0
7	9	18		0	Liquidambar formosana	61.9333	82.8718	74.8291	-8.04274	73	73	0	0	0	0	0	0	0	0	0	0	0	0
7	9	19		0	Zelkova serrata	62.381	85.265	74.8291	-10.4359	3.6	3.6	0	0	0	0	0	0	0	0	0	0	0	0
7	9	20		0	Callicarpa formosana	63.4381	84.5214	74.8291	-9.69231	2.6	2.6	0	0	0	0	0	0	0	0	0	0	0	0
7	9	21		0	Litsea acuminata	64.7048	85.6239	74.8291	-10.7949	3.9	3.9	0	0	0	0	0	0	0	0	0	0	0	0
7	9	22	1	0	Eurya chinensis	64.1619	85.7094	74.8291	-10.8803	4.7	4.7	0	0	0	0	0	0	0	0	0	0	0	0
7	9	22	2	0	Eurya chinensis	64.1619	85.7094	74.8291	-10.8803	4		0	0	0	0	0	0	0	0	0	0	0	0
7	9	23		0	Zelkova serrata	63.1905	85.4786	74.8291	-10.6496	3.4	3.4	0	0	0	0	0	0	0	0	0	0	0	0
7	9	24		0	Syzygium formosanum	63.1905	86.1624	74.8291	-11.3333	3.7	3.7	0	0	0	0	0	0	0	0	0	0	0	0
7	9	25		0	Celtis formosana	65.7048	81.8291	74.8291	-7	2.5	2.5	0	0	0	0	0	0	0	0	0	0	0	0
7	9	26		0	Michelia compressa	61.2857	81.6581	74.8291	-6.82906	5.4	5.4	0	0	0	0	0	0	0	0	0	0	0	0
7	9	27		0	Zelkova serrata	61.6476	80.4615	74.8291	-5.63248	4.8	4.8	0	0	0	0	0	0	0	0	0	0	0	0
8	3	1		1	Schefflera octophylla	79.8081	29.1429	78.9744	49.8315	3.6	3.6	0	0	2	3	3	3	3	3	3	3	3	3
8	4	1	1	1	Liquidambar formosana	71.029	32.6526	78.9744	46.3218	5.8	5.8	0	0	0	0	0	1	2	2	2	2	2	2
8	4	1	2	1	Liquidambar formosana	71.029	32.6526	78.9744	46.3218	3		0	0	0	0	0	1	2	2	2	2	2	2
8	4	1	3	1	Liquidambar formosana	71.029	32.6526	78.9744	46.3218	3.4		0	0	0	0	0	1	2	2	2	2	2	2
8	4	1	1	1	Schefflera octophylla	78.4659	30	78.9744	48.9744	12.7	12.7	1	2	2	2	3	3	3	3	3	3	3	3	trail
8	4	1	2	1	Schefflera octophylla	78.4659	30	78.9744	48.9744	7.1		1	2	2	2	3	3	3	3	3	3	3	3
8	4	1	3	1	Schefflera octophylla	78.4659	30	78.9744	48.9744	4.1		1	2	2	2	3	3	3	3	3	3	3	3
8	4	2		1	Swida macrophylla	79.102	30.6102	78.9744	48.3641	3.6	3.6	1	2	2	2	3	3	3	3	3	3	3	3	trail
8	4	3	1	1	Schefflera octophylla	79.3639	32.3163	78.9744	46.658	16.5	16.5	1	1	2	2	3	3	3	3	3	3	3	3	trail
8	4	3	2	1	Schefflera octophylla	79.3639	32.3163	78.9744	46.658	10.5		1	1	2	2	3	3	3	3	3	3	3	3
8	4	4		1	Liquidambar formosana	75.3508	34.5081	78.9744	44.4663	3.1	3.1	1	2	2	3	3	3	3	3	3	3	3	3	trail
8	4	2		1	Liquidambar formosana	70.7297	34.533	78.9744	44.4414	5.7	5.7	0	0	0	0	0	1	2	2	2	2	2	2
8	4	3		1	Swida macrophylla	72.5912	36.5006	78.9744	42.4737	24.4	24.4	0	0	2	2	2	2	2	2	2	2	2	2
8	5	1	1	1	Cyclobalanopsis glauca var. glauca	79.2606	40.5567	78.9744	38.4177	9.8	9.8	1	2	2	2	2	2	2	2	2	2	2	2
8	5	1	2	1	Cyclobalanopsis glauca var. glauca	79.2606	40.5567	78.9744	38.4177	6		1	2	2	2	2	2	2	2	2	2	2	2
8	5	2		1	Cyclobalanopsis glauca var. glauca	79.7967	42.1457	78.9744	36.8286	6.6	6.6	0	0	0	2	2	2	2	2	2	2	2	2
8	5	1		1	Liquidambar formosana	78.8817	43.5121	78.9744	35.4622	11.8	11.8	2	2	2	2	2	2	2	2	2	2	2	2
8	5	1	1	1	Liquidambar formosana	77.7726	42.085	78.9744	36.8893	83	83	0	0	0	0	2	1	1	2	2	2	2	2
8	5	1	2	1	Liquidambar formosana	77.7726	42.085	78.9744	36.8893	21.7		2	2	2	2	2	1	1	1	1	1	1	1
8	5	1	3	1	Liquidambar formosana	77.7726	42.085	78.9744	36.8893	49.1		0	0	0	1	2	1	1	1	1	1	1	1
8	5	2	1	1	Cyclobalanopsis glauca var. glauca	75.6377	43.168	78.9744	35.8063	41.5	41.5	0	0	2	2	2	2	2	2	2	2	2	2
8	5	2	2	1	Cyclobalanopsis glauca var. glauca	75.8688	43.8259	78.9744	35.1484	14		0	0	2	2	0	0	0	2	2	2	2	2
8	5	2	3	1	Cyclobalanopsis glauca var. glauca	75.8688	43.8259	78.9744	35.1484	3.2		0	0	2	2	0	0	0	2	2	2	2	2
8	5	2	4	1	Cyclobalanopsis glauca var. glauca	75.8688	43.8259	78.9744	35.1484	3.2		0	0	2	2	0	0	0	2	2	2	2	2
8	5	2	5	1	Cyclobalanopsis glauca var. glauca	75.2773	43.2692	78.9744	35.7051	9.3		0	0	2	2	0	0	0	2	2	2	2	2
8	5	2	6	1	Cyclobalanopsis glauca var. glauca	75.2773	43.2692	78.9744	35.7051	8.5		0	0	2	2	0	0	0	2	2	2	2	2
8	5	2	7	1	Cyclobalanopsis glauca var. glauca	75.2773	43.2692	78.9744	35.7051	13.9		0	0	2	2	0	0	0	2	2	2	2	2
8	5	2	8	1	Cyclobalanopsis glauca var. glauca	75.2773	43.2692	78.9744	35.7051	3.8		0	0	2	2	0	0	0	2	2	2	2	2
8	5	2	9	1	Cyclobalanopsis glauca var. glauca	75.2773	43.2692	78.9744	35.7051	5.5		0	0	2	2	0	0	0	2	2	2	2	2
8	5	2	10	1	Cyclobalanopsis glauca var. glauca	75.2773	43.2692	78.9744	35.7051	3		0	0	2	2	0	0	0	2	2	2	2	2
8	5	2	11	1	Cyclobalanopsis glauca var. glauca	75.2773	43.2692	78.9744	35.7051	3.4		0	0	2	2	0	0	0	2	2	2	2	2
8	5	2	12	1	Cyclobalanopsis glauca var. glauca	75.2773	43.2692	78.9744	35.7051	9.7		0	0	2	2	0	0	0	2	2	2	2	2
8	5	5	1	1	Liquidambar formosana	74.5194	43.087	78.9744	35.8873	32.8	32.8	0	0	0	0	0	0	1	2	2	2	2	2
8	5	5	2	1	Liquidambar formosana	74.5194	43.087	78.9744	35.8873	20.5		0	0	0	0	0	0	1	2	2	2	2	2
8	5	6		1	Liquidambar formosana	78.7431	49.0688	78.9744	29.9055	43.7	43.7	0	0	0	3	3	1	1	2	2	2	2	2
8	5	7		1	Cyclobalanopsis glauca var. glauca	70.5176	48.8259	78.9744	30.1484	8.8	8.8	0	2	2	3	3	3	3	3	3	3	3	3
8	6	1		1	Syzygium formosanum	74.2403	53.9109	78.9744	25.0635	3.9	3.9	0	0	0	3	3	3	3	3	3	3	3	3	trail
8	6	1		1	Machilus zuihoensis	70.0298	51.5743	78.9744	27.4001	5.6	5.6	1	2	2	3	3	3	3	3	3	3	3	3	trail
8	6	2		1	Zelkova serrata	79.5035	57.3069	78.9744	21.6674	5	5	0	0	2	2	2	2	2	2	2	2	2	2	cut
8	6	3	1	1	Zelkova serrata	79.7418	58.5842	78.9744	20.3902	30.8	30.8	0	0	2	2	2	2	2	2	2	2	2	2
8	6	3	2	1	Zelkova serrata	79.7418	58.5842	78.9744	20.3902	24.2		0	0	2	2	2	2	2	2	2	2	2	2	bark damage
8	6	4		1	Liquidambar formosana	74.1112	58.9802	78.9744	19.9942	64.5	64.5	0	0	0	0	0	1	1	2	2	2	2	2
8	6	2		1	Quercus variabilis	72.3436	57.396	78.9744	21.5783	6.4	6.4	1	1	2	3	3	3	3	3	3	3	3	3
8	7	1		1	Quercus variabilis	79.8947	61.9512	78.9744	17.0231	54.8	54.8	0	0	2	2	2	2	2	2	2	2	2	2
8	7	1		1	Celtis formosana	78.9684	63.2805	78.9744	15.6939	2.8	2.8	1	2	2	3	3	3	3	3	3	3	3	3	trail
8	7	2		1	Machilus zuihoensis	76.2632	65.2439	78.9744	13.7305	4.8	4.8	0	0	2	2	3	3	3	3	3	3	3	3	trail
8	7	3		1	Machilus zuihoensis	75.0526	65.7805	78.9744	13.1939	6.6	6.6	1	2	2	2	2	2	2	2	2	2	2	2	cut
8	7	2		1	Lagerstoemia subcostata	78.8421	60	78.9744	18.9744	8	8	0	0	0	0	2	2	2	2	2	2	2	2
8	8	1		1	Celtis formosana	73.8539	71.2222	78.9744	7.75214	4.8	4.8	1	2	2	3	3	3	3	3	3	3	3	3	trail
8	8	2		1	Cyclobalanopsis glauca var. glauca	70.0562	70.641	78.9744	8.33333	1.6	1.6	1	2	2	3	3	3	3	3	3	3	3	3	trail
8	8	1		2	Celtis formosana	78.0899	75.2137	78.9744	3.76068	4.8	4.8	0	0	0	2	2	2	2	2	2	2	2	2
8	8	2		2	Celtis formosana	76.8539	76.9231	78.9744	2.05128	2.8	2.8	0	0	0	1	2	2	2	2	2	2	2	2
8	8	3		2	Liquidambar formosana	78.3146	77.3504	78.9744	1.62393	43	43	0	0	0	0	0	0	0	0	0	0	0	0
8	8	4		1	Cinnamomum insularimontanum	74.2697	78.0342	78.9744	0.940171	3.5	3.5	0	0	0	0	0	0	0	0	0	0	0	0
8	8	5		1	Schefflera octophylla	75.5056	78.9744	78.9744	0	3.5	3.5	0	0	0	0	0	0	0	0	0	0	0	0
8	9	1		0	Zelkova serrata	77.3034	80.6838	77.3504	-3.33333	7.9	7.9	0	0	0	0	0	0	0	0	0	0	0	0
8	9	2	1	0	Zelkova serrata	70.5618	81.0256	77.3504	-3.67521	33.8	33.8	0	0	0	0	0	0	0	0	0	0	0	0
8	9	2	2	0	Zelkova serrata	70.5618	81.0256	77.3504	-3.67521	9.5		0	0	0	0	0	0	0	0	0	0	0	0
8	9	3		0	Zelkova serrata	71.7753	83.8462	77.3504	-6.49573	6.3	6.3	0	0	0	0	0	0	0	0	0	0	0	0
8	9	4	1	0	Murraya euchrestifolia	73.5056	86.0684	77.3504	-8.71795	3.4	3.4	0	0	0	0	0	0	0	0	0	0	0	0
8	9	4	2	0	Murraya euchrestifolia	73.5056	86.0684	77.3504	-8.71795	2.9		0	0	0	0	0	0	0	0	0	0	0	0
8	9	4	3	0	Murraya euchrestifolia	73.5056	86.0684	77.3504	-8.71795	2.7		0	0	0	0	0	0	0	0	0	0	0	0
8	9	5		0	Murraya euchrestifolia	75.1798	83.8462	77.3504	-6.49573	3.4	3.4	0	0	0	0	0	0	0	0	0	0	0	0
8	9	6		0	Litsea acuminata	75.7528	85.812	77.3504	-8.46154	2.5	2.5	0	0	0	0	0	0	0	0	0	0	0	0
8	9	8		0	Morus australis	78	85.812	77.3504	-8.46154	2.5	2.5	0	0	0	0	0	0	0	0	0	0	0	0
8	9	7		0	Zelkova serrata	79.3258	83.9316	77.3504	-6.5812	34.8	34.8	0	0	0	0	0	0	0	0	0	0	0	0
8	9	9		0	Callicarpa formosana	79.1236	88.9744	77.3504	-11.6239	2.5	2.5	0	0	0	0	0	0	0	0	0	0	0	0
8	9	10		0	Cyclobalanopsis glauca var. glauca	77.3258	89.3162	77.3504	-11.9658	2.9	2.9	0	0	0	0	0	0	0	0	0	0	0	0
8	9	11		0	Murraya euchrestifolia	71.8202	87.1795	77.3504	-9.82906	2.9	2.9	0	0	0	0	0	0	0	0	0	0	0	0
8	9	12		0	Zelkova serrata	71.1236	88.2051	77.3504	-10.8547	5.5	5.5	0	0	0	0	0	0	0	0	0	0	0	0
8	9	13		0	Neolitsea konishii	70.4494	87.265	77.3504	-9.91453	3.7	3.7	0	0	0	0	0	0	0	0	0	0	0	0
8	9	14		0	Morus australis			77.3504	77.3504			0	0	0	0	0	0	0	0	0	0	0	0
8	9	a1		0	Glochidion rubrum	74.382	89.4872	77.3504	-12.1368	2.8	2.8	0	0	0	0	0	0	0	0	0	0	0	0
8	9	a2		0	Zelkova serrata	76.4045	89.7179	77.3504	-12.3675	11.7	11.7	0	0	0	0	0	0	0	0	0	0	0	0
9	2	1	1	1	Zelkova serrata	87.732	17.9381	78.3545	60.4164	23	23	1	2	2	2	3	3	3	3	3	3	3	3
9	2	1	2	1	Zelkova serrata	87.732	17.9381	78.3545	60.4164	14		1	2	2	2	3	3	3	3	3	3	3	3
9	2	2		1	Zelkova serrata	88.0412	19.3814	78.3545	58.9731	13	13	1	1	2	2	3	3	3	3	3	3	3	3
9	3	1	1	1	Swida macrophylla	83.7895	22.2892	78.3545	56.0654	8	8	1	1	2	2	2	2	2	2	2	2	2	2
9	3	1	2	1	Swida macrophylla	83.7895	22.2892	78.3545	56.0654	5		1	1	2	2	2	2	2	2	2	2	2	2
9	3	2		1	Swida macrophylla	83.2632	22.2892	78.3545	56.0654	7	7	1	1	2	2	2	2	2	2	2	2	2	2
9	3	3	1	1	Swida macrophylla	85.5789	24.8193	78.3545	53.5353	5.5	5.5	1	1	2	2	2	3	3	3	3	3	3	3
9	3	3	2	1	Swida macrophylla	85.5789	24.8193	78.3545	53.5353	5		1	1	2	2	2	3	3	3	3	3	3	3
9	3	1		1	Liquidambar formosana	82.1053	28.0723	78.3545	50.2823	36	36	0	0	0	1	3	2	2	2	2	2	2	2	trail
9	4	1		1	Liquidambar formosana	80.4396	32.9897	78.3545	45.3649	37	37	0	0	0	0	0	0	0	2	2	2	2	2
9	4	1		1	Cyclobalanopsis glauca var. glauca	84.8352	31.4433	78.3545	46.9112	6.5	6.5	1	2	2	2	2	2	2	2	2	2	2	2
9	4	2	1	1	Cyclobalanopsis glauca var. glauca	80.5495	30.2062	78.3545	48.1484	8.5	8.5	1	2	2	2	2	2	2	2	2	2	2	2
9	4	2	2	1	Cyclobalanopsis glauca var. glauca	80.5495	30.2062	78.3545	48.1484	8		1	2	2	2	2	2	2	2	2	2	2	2
9	4	2	3	1	Cyclobalanopsis glauca var. glauca	80.5495	30.2062	78.3545	48.1484	4		1	2	2	2	2	2	2	2	2	2	2	2
9	4	2	4	1	Cyclobalanopsis glauca var. glauca	80.5495	30.2062	78.3545	48.1484	3		1	2	2	2	2	2	2	2	2	2	2	2
9	4	3	1	1	Cyclobalanopsis glauca var. glauca	86.7033	32.268	78.3545	46.0865	7	7	1	2	2	2	2	3	3	3	3	3	3	3
9	4	3	2	1	Cyclobalanopsis glauca var. glauca	86.7033	32.268	78.3545	46.0865	5		1	2	2	2	2	3	3	3	3	3	3	3
9	4	4		1	Zelkova serrata	89.4505	30.8247	78.3545	47.5298	17	17	0	0	2	2	2	2	2	2	2	2	2	2
9	4	5		1	Zelkova serrata	87.4725	33.5052	78.3545	44.8494	8.5	8.5	0	0	2	2	2	2	2	2	2	2	2	2
9	4	2		1	Cyclobalanopsis glauca var. glauca	83.2967	36.5979	78.3545	41.7566	11	11	0	0	0	1	2	1	1	1	1	1	1	3
9	4	3		1	Glochidion rubrum	80.1099	39.0722	78.3545	39.2824	11	11	0	0	2	2	2	2	2	2	2	2	2	2
9	4	6		1	Schefflera octophylla	81.4286	38.1443	78.3545	40.2102	3	3	1	2	2	3	3	3	3	3	3	3	3	3
9	5	1		1	Zelkova serrata	84.7253	40.0952	78.3545	38.2593	20	20	0	0	0	2	2	2	2	2	2	2	2	2
9	5	2		1	Liquidambar formosana	86.2637	42.5714	78.3545	35.7831	33	33	0	0	0	0	0	0	1	2	2	2	2	2
9	5	3		1	Zelkova serrata	88.2418	46.8571	78.3545	31.4974	8.5	8.5	0	0	0	2	2	2	2	2	2	2	2	2
9	5	4		1	Cinnamomum insularimontanum	87.8022	46.9524	78.3545	31.4022	15	15	0	0	0	2	3	2	2	2	2	2	2	2
9	5	5		1	Zelkova serrata	86.4835	42	78.3545	36.3545	22	22	0	0	0	3	3	3	3	3	3	3	3	3
9	5	6		1	Liquidambar formosana	85.7143	47.0476	78.3545	31.3069	26	26	0	0	0	0	0	0	0	0	0	2	2	2	2011.04.15 die borers；2011.07.27 tree fall down
9	5	7		1	Liquidambar formosana	85.0549	46.0952	78.3545	32.2593	27.5	27.5	0	0	0	0	0	0	0	2	2	2	2	2
9	5	1		1	Schefflera octophylla	84.8352	46.381	78.3545	31.9736	4	4	1	2	2	2	3	3	3	3	3	3	3	3
9	5	2		1	Acer albopurpurascens	81.8681	43.0476	78.3545	35.3069	3	3	1	2	2	2	3	3	3	3	3	3	3	3
9	5	8		1	Glochidion rubrum	87.5824	49.4286	78.3545	28.926	1.5	1.5	0	0	0	2	2	2	2	2	2	2	2	2
9	5	1	1	1	Zelkova serrata	81.8681	43.7143	78.3545	34.6403	3.5	3.5	2	2	2	2	3	3	3	3	3	3	3	3
9	5	1	2	1	Zelkova serrata	81.8681	43.7143	78.3545	34.6403	3		2	2	2	2	3	3	3	3	3	3	3	3
9	5	4		1	Cinnamomum insularimontanum	87.8022	46.9524	78.3545	31.4022	4	4	0	0	0	2	3	2	2	2	2	2	2	2
9	6	1	1	1	Zelkova serrata	89.6875	56.8041	78.3545	21.5504	27		0	0	2	2	2	2	2	2	2	2	2	2
9	6	1	2	1	Zelkova serrata	89.6875	56.8041	78.3545	21.5504	26		0	0	2	2	2	2	2	2	2	2	2	2
9	6	1	3	1	Zelkova serrata	89.6875	56.8041	78.3545	21.5504	40	40	0	0	2	2	2	2	2	2	2	2	2	2
9	6	2		1	Zelkova serrata	85.3125	51.8557	78.3545	26.4989	12	12	0	0	2	2	2	2	2	2	2	2	2	2
9	6	1		1	Zelkova serrata	81.3542	50.6186	78.3545	27.736	25	25	0	0	2	2	2	2	2	2	2	2	2	2
9	6	2	1	1	Beilschmiedia erythrophloia	89.6875	53.7113	78.3545	24.6432	4	4	1	2	2	3	3	3	3	3	3	3	3	3	trail
9	6	2	2	1	Beilschmiedia erythrophloia	89.6875	53.7113	78.3545	24.6432	3		1	2	2	3	3	3	3	3	3	3	3	3
9	7	1		1	Celtis formosana	85.8866	66.8824	78.3545	11.4722	3.1	3.1	1	2	2	3	3	3	3	3	3	3	3	3	trail
9	7	1	1	1	Beilschmiedia erythrophloia	82.2887	66.9412	78.3545	11.4134	3.2	3.2	0	2	2	3	3	3	3	3	3	3	3	3	trail
9	7	1	2	1	Beilschmiedia erythrophloia	82.2887	66.9412	78.3545	11.4134	2.8		0	2	2	3	3	3	3	3	3	3	3	3
9	7	1		1		83.9072	68.8235	78.3545	9.53102	2.8	2.8	2	2	2	3	3	3	3	3	3	3	3	3	trail
9	7	2		1	Beilschmiedia erythrophloia	85.8866	63.1765	78.3545	15.1781	10.5	10.5	1	2	2	2	2	2	2	2	2	2	2	2
9	7	2	1	1	Liquidambar formosana	87.3196	61.6471	78.3545	16.7075	39.7	39.7	0	0	0	0	0	0	0	2	2	2	2	2
9	7	2	2	1	Liquidambar formosana	87.3196	61.6471	78.3545	16.7075	29.3		0	0	0	0	0	0	0	2	2	2	2	2
9	8	5		1	Machilus zuihoensis	81.6	73.2545	78.3545	5.1	5.7	5.7	1	2	2	2	2	2	2	2	2	2	2	2
9	8	4		1	Celtis formosana	80.5263	71.5455	78.3545	6.80909	2.7	2.7	1	2	2	3	3	3	3	3	3	3	3	3	trail
9	8	3		1	Schefflera octophylla	85.6842	72.6818	78.3545	5.67273	6.8	6.8	1	2	2	2	2	2	2	2	2	2	2	2
9	8	2		1	Celtis formosana	86.3158	72.8182	78.3545	5.53636	3.3	3.3	1	2	2	3	3	3	3	3	3	3	3	3	trail
9	8	1		2	Celtis formosana	85	74.1818	78.3545	4.17273	2.7	2.7	0	0	0	2	2	2	2	2	2	2	2	2
9	8	2	1	2	Liquidambar formosana	82.6842	75.2909	78.3545	3.06364	43.7	43.7	0	0	0	0	0	0	0	0	0	0	1	1	2011.07.27 borers
9	8	2	2	2	Liquidambar formosana	82.6842	75.2909	78.3545	3.06364	36		0	0	0	0	0	0	0	0	0	0	1	1
9	8	3	1	2	Murraya euchrestifolia	83.9474	77.4364	78.3545	0.918182	4.3	4.3	0	0	0	2	2	2	2	2	2	2	2	2
9	8	3	2	2	Murraya euchrestifolia	83.9474	77.4364	78.3545	0.918182	3.5		0	0	0	2	2	2	2	2	2	2	2	2
9	8	3	3	2	Murraya euchrestifolia	83.9474	77.4364	78.3545	0.918182	3.5		0	0	0	2	2	2	2	2	2	2	2	2
9	8	4		1	Beilschmiedia erythrophloia	86.0526	78.3545	78.3545	0	4	4	0	0	0	0	0	0	0	0	0	0	0	0
9	8	5		1	Cinnamomum insularimontanum	87.7895	78.1364	78.3545	0.218182	2.8	2.8	0	0	0	0	0	2	2	2	2	2	2	2
9	8	1		1	Murraya euchrestifolia	89.1579	71.2727	78.3545	7.08182	5.8	5.8	1	2	2	3	3	2	2	2	2	2	2	2
9	8	6		2	Ficus erecta var. beecheyana	88.1053	75.7455	78.3545	2.60909	3	3	0	0	0	0	0	0	0	0	0	0	0	2
9	8	7		1	Acer serrulatum	90.7368	76	78.3545	2.35455	3.2	3.2	0	2	2	2	2	2	2	2	2	2	2	2
9	8	8	1	1	Liquidambar formosana	88.7368	78.3545	78.3545	0	60	60	0	0	0	0	0	0	0	0	0	0	0	0
9	8	8	2	1	Liquidambar formosana	88.7368	78.3545	78.3545	0	38.5		0	0	0	0	0	0	0	0	0	0	0	0
9	9	1		0	Beilschmiedia erythrophloia	87.3684	82.9091	77.4364	-5.47273	3.1	3.1	0	0	0	0	0	0	0	0	0	0	0	0
9	9	2		0	Cyclobalanopsis glauca var. glauca	86.1053	82.7727	77.4364	-5.33636	31	31	0	0	0	0	0	0	0	0	0	0	0	0
9	9	3	1	0	Litsea acuminata	81.5474	82.7727	77.4364	-5.33636	3.8	3.8	0	0	0	0	0	0	0	0	0	0	0	0
9	9	3	2	0	Litsea acuminata	81.5474	82.7727	77.4364	-5.33636	2.5		0	0	0	0	0	0	0	0	0	0	0	0
9	9	3	3	0	Litsea acuminata	81.5474	82.7727	77.4364	-5.33636	3.7		0	0	0	0	0	0	0	0	0	0	0	0
9	9	4		0	Zelkova serrata	83.7684	84.6818	77.4364	-7.24545	14.3	14.3	0	0	0	0	0	0	0	0	0	0	0	0
9	9	5	1	0	Schefflera octophylla	86.7895	84.9091	77.4364	-7.47273	4.5	4.5	0	0	0	0	0	0	0	0	0	0	0	0
9	9	5	2	0	Schefflera octophylla	86.7895	84.9091	77.4364	-7.47273	3		0	0	0	0	0	0	0	0	0	0	0	0
9	9	6		0	Pittosporum illicioides	85.0316	86.7727	77.4364	-9.33636	3	3	0	0	0	0	0	0	0	0	0	0	0	0
9	9	7	1	0	Cinnamomum insularimontanum	83.8737	89.0455	77.4364	-11.6091	29	29	0	0	0	0	0	0	0	0	0	0	0	0
9	9	7	2	0	Cinnamomum insularimontanum	83.8737	89.0455	77.4364	-11.6091	3.3		0	0	0	0	0	0	0	0	0	0	0	0
9	9	8		0	Maesa perlaria var. formosana	82.9895	90.3455	77.4364	-12.9091	2.7	2.7	0	0	0	0	0	0	0	0	0	0	0	0
9	9	9		0	Machilus zuihoensis	85.1368	90.9636	77.4364	-13.5273	6	6	0	0	0	0	0	0	0	0	0	0	0	0
10	1	1		1		96.5111	9.03294	79.8547	70.8217	3.5	3.5	2	2	2	2	3	3	3	3	3	3	3	3
10	2	1		1		95.9919	11.7184	79.8547	68.1362	11.2	14.4	2	2	2	2	3	3	3	3	3	3	3	3
10	2	2		1		95.9919	11.7184	79.8547	68.1362	14.4		2	2	2	2	3	3	3	3	3	3	3	3
10	2	3		1		95.5388	12.6893	79.8547	67.1653	8.2		2	2	2	2	3	3	3	3	3	3	3	3
10	2	4		1		95.5388	12.6893	79.8547	67.1653	4.9		2	2	2	2	3	3	3	3	3	3	3	3
10	2	5		1		95.1158	12.4757	79.8547	67.3789	11.5		2	2	2	2	3	3	3	3	3	3	3	3
10	2	6		1		95.1158	12.4757	79.8547	67.3789	11		2	2	2	2	3	3	3	3	3	3	3	3
10	2	7		1		95.6294	18.3107	79.8547	61.544	4		2	2	2	3	3	3	3	3	3	3	3	3
10	2	8		1		95.6294	18.3107	79.8547	61.544	4		2	2	2	3	3	3	3	3	3	3	3	3
10	2	1		1	Liquidambar formosana	94.149	18.6408	79.8547	61.2139	42	42	0	0	2	2	3	3	3	3	3	3	3	3
10	2	2	1	1	Liquidambar formosana	95.0856	18.7961	79.8547	61.0585	34.7	34.7	0	0	2	2	3	3	3	3	3	3	3	3
10	2	2	2	1	Liquidambar formosana	95.0856	18.7961	79.8547	61.0585	22.4		0	0	2	2	3	3	3	3	3	3	3	3
10	3	1		1	Liquidambar formosana	96.1009	20.3297	79.8547	59.525	20.7	20.7	0	0	2	2	3	3	3	3	3	3	3	3
10	3	2		1	Liquidambar formosana	93.9174	20.7692	79.8547	59.0854	34	34	0	0	2	2	3	3	3	3	3	3	3	3
10	3	1		1	Quercus variabilis	96.4679	24.2857	79.8547	55.5689	7.5	7.5	2	2	2	3	3	3	3	3	3	3	3	3
10	3	3	1	1	Zelkova serrata	99.1376	22.5275	79.8547	57.3272	4.1	4.1	0	2	2	3	3	3	3	3	3	3	3	3
10	3	3	2	1	Carpinus kawakamii	99.1376	22.5275	79.8547	57.3272	4.1		0	2	2	3	3	3	3	3	3	3	3	3
10	3	4		1	Carpinus kawakamii	97.9817	27.6703	79.8547	52.1843	9	9	0	1	2	2	3	3	3	3	3	3	3	3
10	3	5		1	Liquidambar formosana	96.3211	26.6484	79.8547	53.2063	35.5	35.5	0	0	0	0	0	0	1	1	1	1	1	3
10	3	6		1	Liquidambar formosana	95.6422	28.4615	79.8547	51.3931	27.3	27.3	0	0	0	0	0	0	2	2	2	2	2	2
10	3	1		1	Quercus variabilis	94.8807	27.1978	79.8547	52.6568	6.7	6.7	1	2	2	2	2	2	2	2	2	2	2	2
10	3	2		1	Quercus variabilis	94.1468	26.6044	79.8547	53.2503	6.5	6.5	2	2	2	3	3	3	3	3	3	3	3	3
10	3	7		1	Liquidambar formosana	92.367	27.4505	79.8547	52.4041	25.1	25.1	0	0	0	0	2	2	2	2	2	2	2	2
10	4	1	1	1	Carpinus kawakamii	90.3884	30.9	79.8547	48.9547	4.7	6	0	0	2	3	3	3	3	3	3	3	3	3
10	4	1	2	1	Carpinus kawakamii	90.1818	31.41	79.8547	48.4447	6		0	0	2	2	3	3	3	3	3	3	3	3
10	4	3		1	Carpinus kawakamii	93.0579	33.12	79.8547	46.7347	30.2	30.2	0	0	2	2	2	2	2	2	2	2	2	2
10	4	4	1	1	Glochidion rubrum	95.4545	33.03	79.8547	46.8247	7.5	7.5	0	2	2	2	3	3	3	3	3	3	3	3
10	4	4	2	1	Glochidion rubrum	95.4545	33.03	79.8547	46.8247	4.5		0	2	2	2	3	3	3	3	3	3	3	3
10	4	5	1	1	Carpinus kawakamii	96.8347	30.77	79.8547	49.0847	14.4	14.4	0	2	2	2	2	2	2	2	2	2	2	2
10	4	5	2	1	Carpinus kawakamii	96.8347	30.77	79.8547	49.0847	10.6		0	2	2	2	2	2	2	2	2	2	2	2
10	4	6	1	1	Zelkova serrata	96.9421	30	79.8547	49.8547	23	23	0	2	2	2	2	2	2	2	2	2	2	2
10	4	6	2	1	Zelkova serrata	96.9421	30	79.8547	49.8547	9		0	2	2	2	2	2	2	2	2	2	2	2
10	4	7		1	Zelkova serrata	98.9256	30.58	79.8547	49.2747	7.1	7.1	0	0	2	2	2	2	2	2	2	2	2	2
10	4	4		1	Glochidion rubrum	95.4545	33.03	79.8547	46.8247	4.4	4.4	0	0	2	2	3	3	3	3	3	3	3	3
10	4	8		1	Liquidambar formosana	96.3306	34.2	79.8547	45.6547	31	31	0	0	0	0	0	0	1	2	2	2	2	2
10	4	9		1	Zelkova serrata	98.124	39.05	79.8547	40.8047	20.6	20.6	0	1	2	2	2	2	2	2	2	2	2	2	trail
10	4	1		1	Machilus zuihoensis	91.7355	38.65	79.8547	41.2047	5.6	5.6	1	2	2	2	3	3	3	3	3	3	3	3	trail
10	4	10		1	Quercus variabilis	90.4793	38.95	79.8547	40.9047	22.3	22.3	0	0	0	1	1	1	1	1	1	1	1	3	trail
10	5	1	1	1	Carpinus kawakamii	91.4634	43.5727	79.8547	36.2819	19.6	19.6	0	0	0	2	2	2	2	2	2	2	2	2
10	5	1	2	1	Carpinus kawakamii	91.4634	43.5727	79.8547	36.2819	13		0	0	0	2	2	2	2	2	2	2	2	2
10	5	2	1	1	Lagerstoemia subcostata	92.8455	45.6727	79.8547	34.1819	17.8	17.8	0	0	0	0	2	2	2	2	2	2	2	2
10	5	2	2	1	Lagerstoemia subcostata	92.8455	45.6727	79.8547	34.1819	14.2		0	0	0	0	2	2	2	2	2	2	2	2
10	5	3		1	Lagerstoemia subcostata	91.3008	45.7364	79.8547	34.1183	7.3	7.3	0	0	2	3	2	3	3	3	3	3	3	3
10	5	4		1	Carpinus kawakamii	90.2439	44.6091	79.8547	35.2456	8.7	8.7	0	0	0	1	2	2	2	2	2	2	2	2
10	5	5	1	1	Liquidambar formosana	95.4228	48.1364	79.8547	31.7183	35.3	35.3	0	0	0	0	0	0	0	0	0	1	1	3	2011.07.27 borers
10	5	5	2	1	Liquidambar formosana	95.4228	48.1364	79.8547	31.7183	32.7		0	0	0	0	0	0	0	0	0	1	1	3
10	5	6		1	Zelkova serrata	97.0244	48.0182	79.8547	31.8365	13.7	13.7	0	0	2	2	2	2	2	2	2	2	2	2
10	5	7		1	Liquidambar formosana	97.561	47.0455	79.8547	32.8092	33	33	0	0	0	0	0	0	0	0	0	1	1	3	2011.07.27 borers
10	5	8		1	Zelkova serrata	97.0488	46.3727	79.8547	33.4819	25.7	25.7	0	0	0	1	2	2	2	2	2	2	2	2
10	5	9		1	Zelkova serrata	97.439	45.3727	79.8547	34.4819	5.8	5.8	0	2	2	2	2	2	2	2	2	2	2	2
10	5	10		1	Zelkova serrata	96.8293	43	79.8547	36.8547	4	4	0	2	2	3	3	3	3	3	3	3	3	3
10	5	11		1	Zelkova serrata	98.3496	47.1818	79.8547	32.6728	6.6	6.6	0	2	2	3	3	3	3	3	3	3	3	3
10	5	12		1	Zelkova serrata	98.2683	41.7455	79.8547	38.1092	9.3	9.3	0	0	2	2	2	2	2	2	2	2	2	2
10	5	13		1	Zelkova serrata	96.9512	41.1273	79.8547	38.7274	31.5	31.5	0	0	2	2	2	2	2	2	2	2	2	2
10	5	14		1	Zelkova serrata	95.9512	40.3	79.8547	39.5547	8.3	8.3	0	0	2	2	2	2	2	2	2	2	2	2
10	5	15		1	Zelkova serrata	90.4309	41.0545	79.8547	38.8001	16.9	16.9	0	1	2	3	3	3	3	3	3	3	3	3
10	6	1		1	Liquidambar formosana	98.8354	58.5331	79.8547	21.3216	40	40	0	0	0	0	0	0	0	2	2	2	2	2
10	6	2		1	Zelkova serrata	99.4643	58.0165	79.8547	21.8381	22.8	22.8	0	0	2	2	2	2	2	2	2	2	2	2
10	6	3	1	1	Zelkova serrata	96.5606	57.4174	79.8547	22.4373	20	20	0	0	2	2	2	2	2	2	2	2	2	2
10	6	3	2	1	Zelkova serrata	96.5606	57.4174	79.8547	22.4373	12.3		0	0	2	2	2	2	2	2	2	2	2	2
10	6	3	3	1	Zelkova serrata	96.5606	57.4174	79.8547	22.4373	16		0	0	2	2	2	2	2	2	2	2	2	2
10	6	1		1	Litsea coreana	93.8043	56.8388	79.8547	23.0158	3.8	3.8	2	2	2	3	3	3	3	3	3	3	3	3
10	6	4		1	Liquidambar formosana	94.3866	55.0517	79.8547	24.803	29.2	29.2	0	0	0	0	0	0	0	2	2	2	2	2
10	6	5		1	Liquidambar formosana	99.8758	50.5165	79.8547	29.3381	28	28	0	0	0	0	0	0	0	2	2	2	2	2
10	7	1		1	Zelkova serrata	99.6627	63.2811	79.8547	16.5736	30.8	30.8	0	0	2	2	2	2	2	2	2	2	2	2
10	7	2		1	Lagerstoemia subcostata	90.6747	65.5247	79.8547	14.3299	20.7	20.7	0	0	0	0	2	2	2	2	2	2	2	2
10	7	3		1	Zelkova serrata	98.8434	61.2183	79.8547	18.6363	35.6	35.6	0	0	2	2	2	2	2	2	2	2	2	2
10	7	1		1	Cinnamomum insularimontanum	91.4056	67.7684	79.8547	12.0863	8.8	8.8	1	2	2	2	2	2	2	2	2	2	2	2
10	7	2		1	Cinnamomum insularimontanum	99.3173	62.8589	79.8547	16.9958	4	4	1	2	2	2	2	2	2	2	2	2	2	2
10	7	3		1	Cinnamomum insularimontanum	99.0281	61.2545	79.8547	18.6001	11.8	11.8	1	2	2	2	2	2	2	2	2	2	2	2
10	7	1		1	Schefflera octophylla	94.9317	62.2799	79.8547	17.5748	6	6	2	2	2	3	3	3	3	3	3	3	3	3
10	7	2		1		94.2249	62.1954	79.8547	17.6592	9	9	2	2	2	3	3	3	3	3	3	3	3	3
10	7	3		1	Elaeocarpus sylvestris	91.3976	62.1351	79.8547	17.7195	6	6	2	2	2	2	2	2	2	2	2	2	2	2
10	7	4		1	Liquidambar formosana	94.0161	66.0314	79.8547	13.8233	36.9	36.9	0	0	0	0	0	0	0	1	1	2	2	2
10	8	1		1	Zelkova serrata	90.3128	79.8547	79.8547	0	47	47	0	0	0	0	0	0	0	0	0	0	0	0
10	8	2	1	1	Lagerstoemia subcostata	94.0082	77.4612	79.8547	2.39341	31	31	0	0	0	0	0	0	0	0	0	0	0	0
10	8	2	2	1	Lagerstoemia subcostata	94.0082	77.4612	79.8547	2.39341	14.7		0	0	0	0	0	0	0	0	0	0	0	0
10	8	3		0	Oreocnide pedunculata	97.9012	77.3643	77.3256	-0.0387597	3.7	3.7	0	0	0	0	0	0	0	0	0	0	0	0
10	8	4		1	Lagerstoemia subcostata	97.0123	75.2035	79.8547	4.65116	38	38	0	0	0	0	0	0	0	0	0	0	0	0
10	8	5		2	Zelkova serrata	90.1399	77.3256	79.8547	2.52907	7.2	7.2	0	0	0	0	0	2	2	2	2	2	2	2
10	8	6		1	Machilus zuihoensis	95.1523	73.4787	79.8547	6.37597	3.2	3.2	0	0	0	2	2	2	2	2	2	2	2	2
10	8	7		1	Cinnamomum insularimontanum	97.6296	74.1182	79.8547	5.73643	16.3	16.3	0	0	0	0	0	1	1	1	1	2	2	2
10	8	8	1	1	Liquidambar formosana	97.0782	72.7326	79.8547	7.12209	19.7	19.7	0	0	0	0	0	0	0	0	0	0	0	0
10	8	8	2	1	Liquidambar formosana	97.0782	72.7326	79.8547	7.12209	12.4		0	0	0	0	0	0	0	0	0	0	0	0
10	8	1		1	Zelkova serrata	99.2263	74.157	79.8547	5.69767	4.8	4.8	1	2	2	2	2	3	3	3	3	3	3	3
10	8	9		1	Beilschmiedia erythrophloia	99.8189	74.2636	79.8547	5.59109	7.8	7.8	0	0	0	0	2	2	2	2	2	2	2	2
10	8	2	1	1	Murraya euchrestifolia	98.0082	72.374	79.8547	7.48062	33	33	1	2	2	3	3	3	3	3	3	3	3	3
10	8	2	2	0	Murraya euchrestifolia	98.0082	72.374	77.3256	4.95155	5.3	5.3	1	2	2	3	3	3	3	3	3	3	3	3
10	8	3		1	Zelkova serrata	95.7778	71.3953	79.8547	8.4593	3.5	3.5	1	2	2	3	3	3	3	3	3	3	3	3
10	8	4		1		92	70.4845	79.8547	9.37016	8.4	8.4	1	2	2	2	2	2	2	2	2	2	2	2
10	9	1		0	Lagerstoemia subcostata	99.2042	89.62	77.3256	-12.2944	30.8	30.8	0	0	0	0	0	0	0	0	0	0	0	0
10	9	2		0	Schefflera octophylla	98.6673	89.86	77.3256	-12.5344	6.2	6.2	0	0	0	0	0	0	0	0	0	0	0	0
10	9	3		0	Aphananthe aspera	98.1592	88	77.3256	-10.6744	3.7	3.7	0	0	0	0	0	0	0	0	0	0	0	0
10	9	4		0	Machilus zuihoensis	96.7881	88.19	77.3256	-10.8644	3.5	3.5	0	0	0	0	0	0	0	0	0	0	0	0
10	9	5		0	Celtis formosana	96.999	87.31	77.3256	-9.98442	3.9	3.9	0	0	0	0	0	0	0	0	0	0	0	0
10	9	6		0	Celtis formosana	96.2416	87.2	77.3256	-9.87442	3.6	3.6	0	0	0	0	0	0	0	0	0	0	0	0
10	9	7		0	Cyclobalanopsis glauca var. glauca	96.0115	86.33	77.3256	-9.00442	5.8	5.8	0	0	0	0	0	0	0	0	0	0	0	0
10	9	8		0	Machilus zuihoensis	90.7191	88.55	77.3256	-11.2244	3	3	0	0	0	0	0	0	0	0	0	0	0	0
10	9	9		0	Murraya euchrestifolia	90.8341	87.42	77.3256	-10.0944	4	4	0	0	0	0	0	0	0	0	0	0	0	0
10	9	10		0	Oreocnide pedunculata	99.4343	82.14	77.3256	-4.81442	3	3	0	0	0	0	0	0	0	0	0	0	0	0
10	9	11		0	Oreocnide pedunculata	99.2809	80.95	77.3256	-3.62442	3.8	3.8	0	0	0	0	0	0	0	0	0	0	0	0
10	9	12		0	Celtis formosana	92.675	94	77.3256	-16.6744	2.9	2.9	0	0	0	0	0	0	0	0	0	0	0	0
10	9	13		0	Cyclobalanopsis glauca var. glauca	91.6779	93.39	77.3256	-16.0644	3.5	3.5	0	0	0	0	0	0	0	0	0	0	0	0
10	9	14		0	Carpinus kawakamii	95.8389	93.54	77.3256	-16.2144	9.1	9.1	0	0	0	0	0	0	0	0	0	0	0	0
10	9	15	1	0	Cinnamomum insularimontanum	91.7641	89.79	77.3256	-12.4644	21.2	21.2	0	0	0	0	0	0	0	0	0	0	0	0
10	9	15	2	0	Cinnamomum insularimontanum	91.7641	89.79	77.3256	-12.4644	3.1		0	0	0	0	0	0	0	0	0	0	0	0
10	9	15	3	0	Cinnamomum insularimontanum	91.7641	89.79	77.3256	-12.4644	2.2		0	0	0	0	0	0	0	0	0	0	0	0
10	9	15	4	0	Cinnamomum insularimontanum	91.7641	89.79	77.3256	-12.4644	2.7		0	0	0	0	0	0	0	0	0	0	0	0
10	9	16		0	Schefflera octophylla	92.675	88.97	77.3256	-11.6444	2	2	0	0	0	0	2	2	2	2	2	2	2	2
10	9	17		0	Mallotus japonicus	94.65	89.02	77.3256	-11.6944	2.6	2.6	0	0	0	0	0	0	0	0	0	0	0	0
10	9	18		0	Schefflera octophylla	96.6635	89.65	77.3256	-12.3244	3.4	3.4	0	0	0	0	0	0	0	0	0	0	0	0
11	1	1	1	1	Cinnamomum insularimontanum	102.562	8.67	81.6434	72.9734	7.1	7.1	1	2	2	3	3	3	3	3	3	3	3	3
11	1	1	2	1	Cinnamomum insularimontanum	102.562	8.67	81.6434	72.9734	4.8		1	2	2	3	3	3	3	3	3	3	3	3
11	1	1	1	1	Cinnamomum insularimontanum	103.406	6.74	81.6434	74.9034	8.7	8.7	1	2	2	3	3	3	3	3	3	3	3	3
11	1	1	2	1	Cinnamomum insularimontanum	103.406	6.74	81.6434	74.9034	6.3		1	2	2	3	3	3	3	3	3	3	3	3
11	1	1	3	1	Cinnamomum insularimontanum	103.406	6.74	81.6434	74.9034	6.5		1	2	2	3	3	3	3	3	3	3	3	3
11	2	1		1	Idesia polycarpa	104.681	12.3992	81.6434	69.2442	17.2	17.2	1	2	2	2	3	3	3	3	3	3	3	3
11	2	1		1	Cinnamomum insularimontanum	109.298	14.0524	81.6434	67.5909	5	5	0	2	2	3	3	3	3	3	3	3	3	3
11	2	2	1	1	Cinnamomum insularimontanum	108.202	17.7823	81.6434	63.8611	24.7	24.7	0	0	2	2	3	3	3	3	3	3	3	3
11	2	2	2	1	Cinnamomum insularimontanum	108.202	17.7823	81.6434	63.8611	9.5		0	0	2	2	3	3	3	3	3	3	3	3
11	2	3		1	Cinnamomum insularimontanum	109.149	18.881	81.6434	62.7623	9	9	0	0	2	2	3	3	3	3	3	3	3	3
11	2	4	1	1	Zelkova serrata	100.532	19.6774	81.6434	61.9659	19.5	19.5	0	0	2	2	3	3	3	3	3	3	3	3
11	2	4	2	1	Zelkova serrata	100.532	19.6774	81.6434	61.9659	5		0	0	2	2	3	3	3	3	3	3	3	3
11	2	4	3	1	Zelkova serrata	100.532	19.6774	81.6434	61.9659	6.4		0	0	2	2	3	3	3	3	3	3	3	3
11	3	1		1	Cinnamomum insularimontanum	102.289	21.5217	81.6434	60.1216	10	10	0	1	2	2	3	3	3	3	3	3	3	3
11	3	2	1	1	Cinnamomum insularimontanum	104.508	21.7065	81.6434	59.9368	12	12	0	1	2	2	3	3	3	3	3	3	3	3
11	3	2	2	1	Cinnamomum insularimontanum	104.508	21.7065	81.6434	59.9368	6		0	1	2	2	3	3	3	3	3	3	3	3
11	3	1		1	Schefflera octophylla	104.057	24.3152	81.6434	57.3281	26.8	26.8	1	1	2	2	2	2	2	2	2	2	2	2
11	3	2	1	1	Schefflera octophylla	102.752	24.5652	81.6434	57.0781	28.6	28.6	1	1	2	2	2	2	2	2	2	2	2	2
11	3	2	2	1	Schefflera octophylla	102.752	24.5652	81.6434	57.0781	16.5		1	1	2	2	2	2	2	2	2	2	2	2
11	3	2	3	1	Schefflera octophylla	102.752	24.5652	81.6434	57.0781	18.8		1	1	2	2	2	2	2	2	2	2	2	2
11	3	3		1	Liquidambar formosana	105.16	27.2609	81.6434	54.3825	28.4	28.4	0	1	1	1	1	1	1	2	2	2	2	2
11	3	4		1	Cinnamomum insularimontanum	106.797	24.8587	81.6434	56.7847	4	4	0	2	2	2	3	3	3	3	3	3	3	3
11	3	5		1	Liquidambar formosana	106.892	27.8043	81.6434	53.839	24.3	24.3	0	0	0	1	2	2	2	3	3	3	3	3
11	3	6	1	1	Liquidambar formosana	104.911	27.8043	81.6434	53.839	23	23	0	0	0	0	1	2	2	2	2	2	2	2
11	3	6	2	1	Liquidambar formosana	104.911	27.8043	81.6434	53.839	11.2		0	0	0	0	1	2	2	2	2	2	2	2
11	4	1		1	Liquidambar formosana	106.299	32.7273	81.6434	48.9161	35.2	35.2	0	0	0	0	0	1	1	2	2	2	2	2	cut
11	4	2	1	1	Cinnamomum insularimontanum	108.351	30.202	81.6434	51.4413	14.8	14.8	0	0	2	2	2	2	2	2	2	2	2	2
11	4	2	2	1	Cinnamomum insularimontanum	108.351	30.202	81.6434	51.4413	5.5		0	0	2	2	2	2	2	2	2	2	2	2
11	4	1		1	Elaeocarpus sylvestris	108.701	33.4343	81.6434	48.209	5.5	5.5	1	1	2	2	2	2	2	2	2	2	2	2
11	4	3		1	Liquidambar formosana	106.623	35.1515	81.6434	46.4918	27.2	27.2	0	0	0	0	0	0	1	2	2	2	2	2
11	4	2		1	Cinnamomum insularimontanum	106.104	35.3535	81.6434	46.2898	3	3	1	2	2	2	3	3	3	3	3	3	3	3
11	4	4		1	Liquidambar formosana	106.494	36.2626	81.6434	45.3807	20.5	20.5	0	1	2	2	2	2	1	2	2	2	2	2
11	4	5	1	1	Zelkova serrata	107.792	37.3737	81.6434	44.2696	13.8	13.8	0	1	2	2	2	2	2	2	2	2	2	2
11	4	5	2	1	Zelkova serrata	107.792	37.3737	81.6434	44.2696	10.5		0	1	2	2	2	2	2	2	2	2	2	2
11	4	5	3	1	Zelkova serrata	107.792	37.3737	81.6434	44.2696	10.1		0	1	2	2	2	2	2	2	2	2	2	2
11	4	5	4	1	Zelkova serrata	107.792	37.3737	81.6434	44.2696	7.2		0	1	2	2	2	2	2	2	2	2	2	2
11	4	6		1	Zelkova serrata	104.286	36.3636	81.6434	45.2797	4	4	0	1	2	3	3	3	3	3	3	3	3	3
11	5	1		1	Liquidambar formosana	109.221	41.4563	81.6434	40.187	30.8	30.8	0	0	0	0	0	0	1	2	2	2	2	2
11	5	2		1	Liquidambar formosana	109.481	42.3301	81.6434	39.3133	34.7	34.7	0	0	0	0	0	0	1	2	2	2	2	2
11	5	3		1	Zelkova serrata	108.052	45.0485	81.6434	36.5948	25.7	25.7	0	0	2	2	2	2	2	2	2	2	2	2
11	5	4		1	Liquidambar formosana	109.351	45.6311	81.6434	36.0123	35.5	35.5	0	0	0	0	0	0	0	0	0	1	1	1	2011.07.27 borers
11	5	5		1	Zelkova serrata	107.662	48.2524	81.6434	33.3909	9.5	9.5	0	0	0	0	2	2	2	2	2	2	2	2
11	5	1		1	Schefflera octophylla	102.727	47.5728	81.6434	34.0705	6	6	1	2	2	2	3	3	3	3	3	3	3	3	trail
11	6	1	1	1	Zelkova serrata	105.427	52.7473	81.6434	28.8961	24.9	24.9	0	0	2	2	2	2	2	2	2	2	2	2
11	6	1	2	1	Zelkova serrata	105.427	52.7473	81.6434	28.8961	11.9		0	0	2	2	2	2	2	2	2	2	2	2
11	6	2		1	Liquidambar formosana	102.667	58.033	81.6434	23.6104	20.9	20.9	0	0	0	2	2	2	2	2	2	2	2	2
11	6	1		1	Machilus zuihoensis	105.253	59.4505	81.6434	22.1928	4	4	1	2	2	3	3	3	3	3	3	3	3	3	trail
11	7	1	1	1	Zelkova serrata	108.237	66.0227	81.6434	15.6206	14.3	14.3	1	1	2	3	3	3	3	3	3	3	3	3	trail
11	7	1	2	1	Zelkova serrata	108.237	66.0227	81.6434	15.6206	4.4		1	1	2	3	3	3	3	3	3	3	3	3
11	7	1		1	Liquidambar formosana	106.171	64.0682	81.6434	17.5752	33.9	33.9	0	0	0	0	0	0	1	2	2	2	2	2
11	7	2		1	Glochidion rubrum	102.065	63.9773	81.6434	17.6661	10.5	10.5	0	0	0	2	2	2	2	2	2	2	2	2
11	7	3		1	Zelkova serrata	102.481	63.8523	81.6434	17.7911	18.2	18.2	0	0	2	2	2	2	2	2	2	2	2	2
11	7	1		1	Liquidambar formosana	100	66.5909	81.6434	15.0524	17	17	2	2	2	3	3	3	3	3	3	3	3	3	trail
11	8	1		1	Callicarpa formosana	103.176	71.7882	81.6434	9.85512	3.3	3.3	1	2	2	2	3	3	3	3	3	3	3	3	trail
11	8	2		1	Zelkova serrata	103.529	76.5882	81.6434	5.05512	5	5	1	2	2	3	3	3	3	3	3	3	3	3	trail
11	8	1	1	1	Cinnamomum insularimontanum	105.035	73.6471	81.6434	7.9963	11.5	11.5	0	0	0	0	0	2	2	2	2	2	2	2
11	8	1	2	1	Cinnamomum insularimontanum	105.035	73.6471	81.6434	7.9963	8.9		0	0	0	0	0	2	2	2	2	2	2	2
11	8	2		1	Zelkova serrata	105.071	74.9765	81.6434	6.66689	43	43	0	0	0	1	1	2	2	2	2	2	2	2
11	8	3	1	1	Schefflera octophylla	107.412	72.2	81.6434	9.44336	7.9	7.9	0	2	2	2	3	3	3	3	3	3	3	3
11	8	3	2	1	Schefflera octophylla	107.412	72.2	81.6434	9.44336	5.5		0	2	2	2	3	3	3	3	3	3	3	3
11	8	3	3	1	Schefflera octophylla	107.412	72.2	81.6434	9.44336	5.1		0	2	2	2	3	3	3	3	3	3	3	3
11	8	3		1	Machilus zuihoensis	108.353	73.5294	81.6434	8.11394	4.1	4.1	0	2	2	2	2	2	2	2	2	2	2	2
11	8	4		1	Celtis sinensis	109.176	75.4118	81.6434	6.23159	3.6	3.6	0	0	0	2	2	2	2	2	2	2	2	2
11	8	5		1	Liquidambar formosana	109.176	76.2941	81.6434	5.34924	62.7	62.7	0	0	0	0	0	0	0	0	0	0	0	0
11	8	6		1	Machilus zuihoensis	105.647	76.4706	81.6434	5.17277	6.4	6.4	0	0	0	2	2	2	2	2	2	2	2	2
11	8	7		1	Morus australis	105.118	76.3765	81.6434	5.26689	4.6	4.6	0	0	0	2	2	3	3	3	3	3	3	3	cut
11	8	8		1	Morus australis	104.318	77.8941	81.6434	3.74924	5.4	5.4	0	0	0	2	2	2	2	2	2	2	2	2
11	8	9		1	Machilus zuihoensis	102.353	76.9529	81.6434	4.69042	7.3	7.3	0	0	0	2	2	2	2	2	2	2	2	2
11	9	1	1	2	Oreocnide pedunculata	102.36	80.0699	81.6434	1.57343	5.6	5.6	0	0	0	2	2	2	2	2	2	2	2	2
11	9	1	2	2	Oreocnide pedunculata	102.36	80.0699	81.6434	1.57343	3.4		0	0	0	2	2	2	2	2	2	2	2	2
11	9	1	3	2	Oreocnide pedunculata	102.36	80.0699	81.6434	1.57343	4.1		0	0	0	2	2	2	2	2	2	2	2	2
11	9	1	4	2	Oreocnide pedunculata	102.36	80.0699	81.6434	1.57343	3.1		0	0	0	2	2	2	2	2	2	2	2	2
11	9	2		1	Mallotus japonicus	103.483	81.6434	81.6434	0	4.2	4.2	0	0	0	0	0	0	0	0	0	0	0	0
11	9	3		0	Zelkova serrata	103.225	82.7972	80.0699	-2.72727	35.1	35.1	0	0	0	0	0	0	0	0	0	0	0	0
11	9	4		0	Lagerstoemia subcostata	100.483	85.7343	80.0699	-5.66434	5.8	5.8	0	0	0	0	0	0	0	0	0	0	0	0
11	9	5		0	Celtis sinensis	101.775	85.4545	80.0699	-5.38462	4.8	4.8	0	0	0	0	0	0	0	0	0	0	0	0
11	9	6		0	Zelkova serrata	103.101	85.2098	80.0699	-5.13986	4.6	4.6	0	0	0	0	0	0	0	0	0	0	0	0
11	9	7		0	Morus australis	105.674	84.3357	80.0699	-4.26573	3.3	3.3	0	0	0	0	0	0	0	0	0	0	0	0
11	9	8		1	Cinnamomum insularimontanum	102.528	80	81.6434	1.64336	14.2	14.2	0	0	0	0	0	0	0	0	0	0	0	2
11	9	9		0	Celtis formosana	108.202	87.6923	80.0699	-7.62238	3.7	3.7	0	0	0	0	0	0	0	0	0	0	0	0
11	9	10		0	Morus australis	108.371	90	80.0699	-9.93007	3.8	3.8	0	0	0	0	0	0	0	0	0	0	0	0
11	9	11		0	Liquidambar formosana	105.843	89.3007	80.0699	-9.23077	31.5	31.5	0	0	0	0	0	0	0	0	0	0	0	0
11	9	12	1	0	Schefflera octophylla	105.281	88.2517	80.0699	-8.18182	7	7	0	0	0	0	0	0	0	0	0	0	0	0
11	9	12	2	0	Schefflera octophylla	105.281	88.2517	80.0699	-8.18182	3		0	0	0	0	0	0	0	0	0	0	0	0
11	9	13		0	Cyclobalanopsis glauca var. glauca	104.157	88.5315	80.0699	-8.46154	3.2	3.2	0	0	0	0	0	0	0	0	0	0	0	0
11	9	14		0	Celtis formosana	105.169	86.5035	80.0699	-6.43357	3.6	3.6	0	0	0	0	0	0	0	0	0	0	0	0
11	9	15		0	Celtis formosana	104.213	82.6573	80.0699	-2.58741	6.8	6.8	0	0	0	0	0	0	0	0	0	0	0	0
11	9	16		0	Aphananthe aspera	101.966	88.5315	80.0699	-8.46154	8	8	0	0	0	0	0	0	0	0	0	0	0	0
11	9	17		0	Cyclobalanopsis glauca var. glauca	100.674	88.951	80.0699	-8.88112	9.1	9.1	0	0	0	0	0	0	0	0	0	0	0	0
12	1	1	1	1	Adinandra formosana	110.496	6.1	83.3103	77.2103	11	11	2	2	2	3	3	3	3	3	3	3	3	3
12	1	1	2	1	Adinandra formosana	110.496	6.1	83.3103	77.2103	6.7		2	2	2	3	3	3	3	3	3	3	3	3
12	2	1	1	1	Cinnamomum insularimontanum	115.152	12.4242	83.3103	70.8861	8.3	8.3	0	1	2	2	3	3	3	3	3	3	3	3
12	2	1	2	1	Cinnamomum insularimontanum	115.152	12.4242	83.3103	70.8861	7.4		0	1	2	2	3	3	3	3	3	3	3	3
12	2	1		1	Cinnamomum insularimontanum	117.98	13.4343	83.3103	69.876	9	9	1	2	2	3	3	3	3	3	3	3	3	3
12	2	2	1	1	Cinnamomum insularimontanum	111.919	19.2929	83.3103	64.0174	17	17	2	2	2	2	3	3	3	3	3	3	3	3
12	2	2	2	1	Cinnamomum insularimontanum	111.919	19.2929	83.3103	64.0174	16.7		2	2	2	2	3	3	3	3	3	3	3	3
12	2	2		1	Cinnamomum insularimontanum	114.091	15.6768	83.3103	67.6336	16.2	16.2	2	1	2	2	3	3	3	3	3	3	3	3
12	2	3		1	Zelkova serrata	113.525	18.0303	83.3103	65.28	10.7	10.7	0	1	2	2	3	3	3	3	3	3	3	3
12	2	4	1	1	Gordonia axillaris	115.152	18.4343	83.3103	64.876	13.5	13.5	0	0	2	2	3	3	3	3	3	3	3	3
12	2	4	2	1	Gordonia axillaris	115.152	18.4343	83.3103	64.876	9		0	0	2	2	3	3	3	3	3	3	3	3
12	2	4	3	1	Gordonia axillaris	115.152	18.4343	83.3103	64.876	6.6		0	0	2	2	3	3	3	3	3	3	3	3
12	2	4	4	1	Gordonia axillaris	115.152	18.4343	83.3103	64.876	6.1		0	0	2	2	3	3	3	3	3	3	3	3
12	2	4	5	1	Gordonia axillaris	115.152	18.4343	83.3103	64.876	5.8		0	0	2	2	3	3	3	3	3	3	3	3
12	2	6	1	1	Cinnamomum insularimontanum	119.495	16.9697	83.3103	66.3406	8.4	8.4	0	1	2	2	3	3	3	3	3	3	3	3
12	2	6	2	1	Cinnamomum insularimontanum	119.495	16.9697	83.3103	66.3406	4.3		0	1	2	2	3	3	3	3	3	3	3	3
12	2	5	1	1	Gordonia axillaris	117.677	19.4949	83.3103	63.8154	6.5	6.5	0	0	2	2	3	3	3	3	3	3	3	3
12	2	5	2	1	Gordonia axillaris	117.677	19.4949	83.3103	63.8154	5.8		0	0	2	2	3	3	3	3	3	3	3	3
12	2	5	3	1	Gordonia axillaris	117.677	19.4949	83.3103	63.8154	6.1		0	0	2	2	3	3	3	3	3	3	3	3
12	3	1	1	1	Zelkova serrata	116.211	29.4902	83.3103	53.8201	34.8	34.8	0	0	2	2	2	2	2	2	2	2	2	2
12	3	1	2	1	Zelkova serrata	116.211	29.4902	83.3103	53.8201	31.4		0	0	2	2	2	2	2	2	2	2	2	2
12	3	1	3	1	Zelkova serrata	116.211	29.4902	83.3103	53.8201	28.8		0	0	2	2	2	2	2	2	2	2	2	2
12	3	1	4	1	Zelkova serrata	116.211	29.4902	83.3103	53.8201	22		0	0	2	2	2	2	2	2	2	2	2	2
12	3	1	5	1	Zelkova serrata	116.211	29.4902	83.3103	53.8201	15.4		0	0	2	2	2	2	2	2	2	2	2	2
12	3	2		1	Gordonia axillaris	118.105	21.2157	83.3103	62.0947	3.7	3.7	0	1	2	3	3	3	3	3	3	3	3	3
12	4	1		1	Liquidambar formosana	110.324	31.4737	83.3103	51.8367	24.8	24.8	0	0	0	0	0	1	2	3	3	3	3	3
12	4	1	1	1	Schefflera octophylla	111.535	36.8421	83.3103	46.4682	5.3	5.3	2	2	2	3	3	3	3	3	3	3	3	3
12	4	2	2	1	Schefflera octophylla	115.243	37.0526	83.3103	46.2577	3		2	2	2	3	3	3	3	3	3	3	3	3
12	4	2		1	Zelkova serrata	113.351	37.0526	83.3103	46.2577	10.8	10.8	0	1	2	2	2	2	2	2	2	2	2	2
12	4	3		1	Liquidambar formosana	116.595	37.4737	83.3103	45.8367	14.4	14.4	0	0	2	1	1	2	2	2	2	2	2	2
12	5	1		1	Schefflera octophylla	110.92	40.9352	83.3103	42.3752	5.6	5.6	2	2	2	2	2	2	2	2	2	2	2	2
12	5	1		1	Liquidambar formosana	110.23	43.0093	83.3103	40.3011	29.8	29.8	0	0	0	0	0	0	0	2	2	2	2	2
12	5	2	1	1	Zelkova serrata	114.828	41.75	83.3103	41.5603	15.8	15.8	0	0	2	2	2	2	2	2	2	2	2	2
12	5	2	2	1	Zelkova serrata	114.828	41.75	83.3103	41.5603	6.4		0	0	2	2	2	2	2	2	2	2	2	2
12	5	2	3	1	Zelkova serrata	114.828	41.75	83.3103	41.5603	3		0	0	2	2	2	2	2	2	2	2	2	2
12	5	3	1	1	Zelkova serrata	119.31	47.1296	83.3103	36.1807	18.7	18.7	0	0	2	2	2	2	2	2	2	2	2	2
12	5	3	2	1	Zelkova serrata	119.31	47.1296	83.3103	36.1807	14.8		0	0	2	2	2	2	2	2	2	2	2	2
12	5	3	3	1	Zelkova serrata	119.31	47.1296	83.3103	36.1807	9.8		0	0	2	2	2	2	2	2	2	2	2	2
12	5	4		1	Liquidambar formosana	113.793	47.8704	83.3103	35.44	31.2	31.2	0	0	0	0	0	0	0	2	2	2	2	2
12	5	5		1	Liquidambar formosana	112.184	47.8704	83.3103	35.44	33	33	0	0	0	0	0	0	0	2	2	2	2	2	2011.07.27 tree fall down
12	5	6		1	Liquidambar formosana	111.379	47.1296	83.3103	36.1807	30.7	30.7	0	0	0	0	0	0	0	2	2	2	2	2
12	5	7		1	Liquidambar formosana	113.793	49.3519	83.3103	33.9585	24.9	24.9	0	0	0	0	0	0	0	0	0	1	2	2	2011.07.27 tree fall down
12	6	1		1	Liquidambar formosana	110.473	52.0321	83.3103	31.2783	34.5	34.5	0	0	0	0	0	0	0	2	2	2	2	2
12	6	2		1	Zelkova serrata	112.994	53.1551	83.3103	30.1553	15	15	0	0	2	2	2	2	2	2	2	2	2	2
12	6	3		1	Liquidambar formosana	120.592	55.4225	83.3103	27.8879	37.3	37.3	0	0	0	0	0	0	1	2	2	2	2	2
12	6	4		1	Zelkova serrata	119.751	54.3316	83.3103	28.9788	5.3	5.3	0	2	2	3	3	3	3	3	3	3	3	3
12	6	5		1	Zelkova serrata	116.189	56.4706	83.3103	26.8398	3.6	3.6	0	2	2	3	3	3	3	3	3	3	3	3
12	6	6		1	Liquidambar formosana	119.16	57.754	83.3103	25.5563	30	30	0	0	0	0	0	0	1	2	2	2	2	2
12	7	1		1	Schefflera octophylla	111.485	69.0476	83.3103	14.2627	7.5	7.5	2	2	2	2	3	3	3	3	3	3	3	3	trail
12	7	1		1	Cyclobalanopsis glauca var. glauca	114.385	68.8571	83.3103	14.4532	4.1	4.1	1	1	2	3	3	3	3	3	3	3	3	3	trail
12	7	1		1	Liquidambar formosana	115.197	67.8095	83.3103	15.5008	36.5	36.5	0	0	0	0	0	0	0	2	2	2	2	2
12	7	2		1	Celtis formosana	118.724	68.9524	83.3103	14.358	4	4	1	1	2	3	3	3	3	3	3	3	3	3	trail
12	7	3		1	Cyclobalanopsis glauca var. glauca	118.782	68.4762	83.3103	14.8342	2.2	2.2	1	2	2	3	3	3	3	3	3	3	3	3	trail
12	7	2	1	1	Zelkova serrata	110.058	61.7524	83.3103	21.558	25.3	25.3	0	0	2	2	2	2	2	2	2	2	2	2
12	7	2	2	1	Zelkova serrata	110.058	61.7524	83.3103	21.558	21.7		0	0	2	2	2	2	2	2	2	2	2	2
12	7	4		1	Machilus zuihoensis	112.807	62.981	83.3103	20.3294	3.6	3.6	1	2	2	3	3	3	3	3	3	3	3	3
12	7	5	1	1	Schefflera octophylla	114.698	62.0571	83.3103	21.2532	4.9	4.9	1	2	2	3	3	3	3	3	3	3	3	3
12	7	5	2	1	Schefflera octophylla	114.698	62.0571	83.3103	21.2532	3.3		1	2	2	3	3	3	3	3	3	3	3	3
12	7	6		1	Schefflera octophylla	115.012	64.6952	83.3103	18.6151	12.7	12.7	1	1	2	2	2	2	2	2	2	2	2	2
12	7	3	1	1	Zelkova serrata	113.179	62.7905	83.3103	20.5199	20	20	0	0	2	2	2	2	2	2	2	2	2	2
12	7	3	2	1	Zelkova serrata	113.179	62.7905	83.3103	20.5199	10.5		0	0	2	2	2	2	2	2	2	2	2	2
12	8	1	1	1	Machilus zuihoensis	110.814	70.375	83.3103	12.9353	7.2	7.2	1	1	2	2	3	3	3	3	3	3	3	3	trail
12	8	1	2	1	Machilus zuihoensis	110.814	70.375	83.3103	12.9353	4.8		1	1	2	2	3	3	3	3	3	3	3	3	trail
12	8	2		1	Celtis formosana	112.616	71.1875	83.3103	12.1228	3	3	1	1	2	3	3	3	3	3	3	3	3	3	trail
12	8	1		1	Beilschmiedia erythrophloia	114.128	71.125	83.3103	12.1853	5	5	0	0	2	2	3	3	3	3	3	3	3	3	trail
12	8	1	1	1		113.895	70.5	83.3103	12.8103	5.8	5.8	2	2	2	3	3	3	3	3	3	3	3	3	trail
12	8	1	2	1		113.895	70.5	83.3103	12.8103	3		2	2	2	3	3	3	3	3	3	3	3	3	trail
12	8	2	1	1	Zelkova serrata	115.349	76.125	83.3103	7.18534	41.4	41.4	0	0	0	1	1	2	2	2	2	2	2	2
12	8	2	2	1	Zelkova serrata	115.349	76.125	83.3103	7.18534	3.5		0	0	0	1	1	2	2	2	2	2	2	2
12	8	3		1	Celtis formosana	112.5	74.6	83.3103	8.71034	3.8	3.8	0	0	2	3	3	3	3	3	3	3	3	3	trail
12	8	4		1	Carpinus kawakamii	112.326	73.725	83.3103	9.58534	12.1	12.1	0	0	2	3	3	3	3	3	3	3	3	3	trail
12	8	5		1	Cyclobalanopsis glauca var. glauca	111.826	75.975	83.3103	7.33534	2.8	2.8	0	0	0	0	2	2	2	2	2	2	2	2
12	8	6		2	Clerodendrum canescens	117	79.875	83.3103	3.43534	6.5	6.5	0	0	0	2	2	2	2	2	2	2	2	2
12	8	7		2	Morus australis	119.767	79.9375	83.3103	3.37284	11.5	11.5	0	0	0	0	0	0	0	0	0	0	0	0
12	8	8		1	Mallotus japonicus	110	74.725	83.3103	8.58534	15	15	1	1	1	2	2	2	2	2	2	2	2	2
12	9	1		2	Celtis formosana	118.284	80.8621	83.3103	2.44828	5.1	5.1	0	0	0	2	2	2	2	2	2	2	2	2
12	9	2		2	Citrus poonensis	112.392	80.7586	83.3103	2.55172	4.3	4.3	0	0	0	1	2	2	2	2	2	2	2	2
12	9	3		2	Cyclobalanopsis glauca var. glauca	110.971	80.7586	83.3103	2.55172	4.2	4.2	0	0	0	1	2	2	2	2	2	2	2	2
12	9	4		1	Morus australis	111.255	82.2759	83.3103	1.03448	8.2	8.2	0	0	0	0	0	0	0	0	0	0	0	1
12	9	5	1	1	Schefflera octophylla	110.539	83.0621	83.3103	0.248276	15.5	15.5	0	0	0	0	0	0	0	0	0	0	0	0
12	9	5	2	1	Schefflera octophylla	110.539	83.0621	83.3103	0.248276	14.1		0	0	0	0	0	0	0	0	0	0	0	0
12	9	5	3	1	Schefflera octophylla	110.539	83.0621	83.3103	0.248276	14		0	0	0	0	0	0	0	0	0	0	0	0
12	9	6		1	Callicarpa formosana	113.02	82.5517	83.3103	0.758621	4.6	4.6	0	0	0	0	1	2	2	2	2	2	2	2
12	9	1		1		110.784	83.3103	83.3103	0	41.5	41.5	2	2	2	2	2	2	2	2	2	2	2	2
12	9	7		0	Cyclobalanopsis glauca var. glauca	112.206	83.6	80.8621	-2.73793	4.9	4.9	0	0	0	0	0	0	0	0	0	0	0	0
12	9	8		0	Litsea elongata var. mushaensis	111.745	84.7586	80.8621	-3.89655	4.9	4.9	0	0	0	0	0	0	0	0	0	0	0	0
12	9	9		0	Cyclobalanopsis glauca var. glauca	112.137	85.4483	80.8621	-4.58621	5	5	0	0	0	0	0	0	0	0	0	0	0	0
12	9	10	1	0	Zelkova serrata	112	85.5172	80.8621	-4.65517	38.3	38.3	0	0	0	0	0	0	0	0	0	0	0	0
12	9	10	2	0	Zelkova serrata	112	85.5172	80.8621	-4.65517	4.2		0	0	0	0	0	0	0	0	0	0	0	0
12	9	10	3	0	Zelkova serrata	112	85.5172	80.8621	-4.65517	38.3		0	0	0	0	0	0	0	0	0	0	0	0
12	9	11		0	Cinnamomum insularimontanum	113.284	84.7241	80.8621	-3.86207	9.7	9.7	0	0	0	0	0	0	0	0	0	0	0	0
12	9	12		0	Cyclobalanopsis glauca var. glauca	114.706	85.4483	80.8621	-4.58621	5.1	5.1	0	0	0	0	0	0	0	0	0	0	0	0
12	9	13		0	Cinnamomum insularimontanum	115.686	83.6	80.8621	-2.73793	3.5	3.5	0	0	0	0	0	0	0	0	0	0	0	0
12	9	14		0	Cinnamomum insularimontanum	115.784	85.8621	80.8621	-5	4.3	4.3	0	0	0	0	0	0	0	0	0	0	0	0
12	9	15		0	Syzygium formosanum	117.529	83.6	80.8621	-2.73793	4.5	4.5	0	0	0	0	0	0	0	0	0	0	0	0
12	9	16		0	Cyclobalanopsis glauca var. glauca	117.794	83.3448	80.8621	-2.48276	3.8	3.8	0	0	0	0	0	0	0	0	0	0	0	0
12	9	17		0	Cyclobalanopsis glauca var. glauca	117.941	86.3448	80.8621	-5.48276	6.2	6.2	0	0	0	0	0	0	0	0	0	0	0	0
12	9	18		0	Zelkova serrata	117.647	87.2414	80.8621	-6.37931	6.1	6.1	0	0	0	0	0	0	0	0	0	0	0	0
12	9	19		0	Glochidion rubrum	117.098	88	80.8621	-7.13793	5	5	0	0	0	0	0	0	0	0	0	0	0	0
12	9	20	1	0	Fraxinus formosana	116.706	87.4483	80.8621	-6.58621	3.5	3.5	0	0	0	0	2	2	2	2	2	2	2	2
12	9	20	2	0	Fraxinus formosana	116.706	87.4483	80.8621	-6.58621	3.1		0	0	0	0	2	2	2	2	2	2	2	2
12	9	21		0	Cyclobalanopsis glauca var. glauca	116.706	88.6207	80.8621	-7.75862	6.2	6.2	0	0	0	0	0	0	0	0	0	0	0	0
12	9	22		0	Syzygium formosanum	116.206	88.3448	80.8621	-7.48276	2	2	0	0	0	0	0	0	0	0	0	0	0	0
12	9	23		0	Cinnamomum insularimontanum	115.882	88.3448	80.8621	-7.48276	3.7	3.7	0	0	0	0	0	0	0	0	0	0	0	0
12	9	24		0	Morus australis	112.598	88.4138	80.8621	-7.55172	3.9	3.9	0	0	0	0	0	0	0	0	0	0	0	0
12	9	25		0	Zelkova serrata	112.059	88.2759	80.8621	-7.41379	27	27	0	0	0	0	0	0	0	0	0	0	0	0
12	9	26		0	Schefflera octophylla	112.549	89.1724	80.8621	-8.31034	10.5	10.5	0	0	0	0	0	0	0	0	0	0	0	0
12	9	27		0	Schefflera octophylla	112.598	89.8621	80.8621	-9	9.9	9.9	0	0	0	0	0	0	0	0	0	0	0	0
12	9	28	1	0	Cinnamomum insularimontanum	112.088	89.5862	80.8621	-8.72414	2.8	2.8	0	0	0	0	0	0	0	0	0	0	0	0
12	9	28	2	0	Cinnamomum insularimontanum	112.088	89.5862	80.8621	-8.72414	2.4		0	0	0	0	0	0	0	0	0	0	0	0
13	1	1		1	Cinnamomum insularimontanum	125.858	7.22445	81.7824	74.558	12.3	12.3	1	2	2	2	3	3	3	3	3	3	3	3
13	1	2	1	1	Cinnamomum insularimontanum	127.186	7.04409	81.7824	74.7383	3.7	4.3	1	2	2	2	3	3	3	3	3	3	3	3
13	1	2	2	1	Cinnamomum insularimontanum	127.186	7.04409	81.7824	74.7383	3.4		1	2	2	2	3	3	3	3	3	3	3	3
13	1	2	3	1	Cinnamomum insularimontanum	127.186	7.04409	81.7824	74.7383	4.3		1	2	2	2	3	3	3	3	3	3	3	3
13	1	1		1	Zelkova serrata	127.086	9.22846	81.7824	72.554	9.1	9.1	2	2	2	2	3	3	3	3	3	3	3	3
13	1	2		1	Zelkova serrata	127.305	9.8497	81.7824	71.9327	15.4	15.4	2	2	2	2	3	3	3	3	3	3	3	3
13	1	3	1	1	Zelkova serrata	125.21	9.88978	81.7824	71.8927	12	12	2	2	2	2	3	3	3	3	3	3	3	3
13	1	3	2	1	Zelkova serrata	125.21	9.88978	81.7824	71.8927	7.8		2	2	2	2	3	3	3	3	3	3	3	3
13	1	3		1	Zelkova serrata	125.379	9.86974	81.7824	71.9127	10.1	10.1	1	1	1	2	3	3	3	3	3	3	3	3
13	1	4		1	Cinnamomum insularimontanum	123.962	9.85972	81.7824	71.9227	5.4	5.4	2	2	2	2	3	3	3	3	3	3	3	3
13	1	5		1		120.629	6.08216	81.7824	75.7003	8	8	2	2	2	2	3	3	3	3	3	3	3	3
13	2	1		1		120.239	11.6416	81.7824	70.1408	17.8	17.8	2	2	2	2	3	3	3	3	3	3	3	3
13	2	2		1	Cinnamomum insularimontanum	120.412	13.0631	81.7824	68.7194	24	24	2	2	2	2	3	3	3	3	3	3	3	3
13	2	1	1	1	Cinnamomum insularimontanum	124.042	11.1111	81.7824	70.6713	5.6	5.6	1	2	2	2	3	3	3	3	3	3	3	3
13	2	1	2	1	Cinnamomum insularimontanum	124.042	11.1111	81.7824	70.6713	3.5		1	2	2	2	3	3	3	3	3	3	3	3
13	2	3		1	Zelkova serrata	126.83	10.4605	81.7824	71.322	14	14	2	2	2	2	3	3	3	3	3	3	3	3
13	2	4		1	Cinnamomum insularimontanum	125.824	16.0661	81.7824	65.7164	21	21	2	2	2	2	3	3	3	3	3	3	3	3
13	2	1		1	Cinnamomum insularimontanum	126.351	16.5465	81.7824	65.2359	12.8	12.8	0	2	2	2	3	3	3	3	3	3	3	3
13	2	2		1	Cinnamomum insularimontanum	126.954	16.4464	81.7824	65.336	3.4	3.4	0	2	2	2	3	3	3	3	3	3	3	3
13	2	3		1	Cinnamomum insularimontanum	126.552	19.0691	81.7824	62.7134	3.4	3.4	0	2	2	2	3	3	3	3	3	3	3	3
13	2	4	1	1	Cinnamomum insularimontanum	129.397	18.1281	81.7824	63.6543	7.6	7.6	0	2	2	2	3	3	3	3	3	3	3	3
13	2	4	2	1	Cinnamomum insularimontanum	129.397	18.1281	81.7824	63.6543	4.6		0	2	2	2	3	3	3	3	3	3	3	3
13	2	4	3	1	Cinnamomum insularimontanum	129.397	18.1281	81.7824	63.6543	7.4		0	2	2	2	3	3	3	3	3	3	3	3
13	2	4	4	1	Cinnamomum insularimontanum	129.397	18.1281	81.7824	63.6543	4.7		0	2	2	2	3	3	3	3	3	3	3	3
13	2	4	5	1	Cinnamomum insularimontanum	129.397	18.1281	81.7824	63.6543	5.8		0	2	2	2	3	3	3	3	3	3	3	3
13	2	4	6	1	Cinnamomum insularimontanum	129.397	18.1281	81.7824	63.6543	3.7		0	2	2	2	3	3	3	3	3	3	3	3
13	2	5		1	Cinnamomum insularimontanum	128.946	17.8078	81.7824	63.9746	4.8	4.8	0	0	2	2	3	3	3	3	3	3	3	3
13	2	5		1		124.943	17.3273	81.7824	64.4551	18.8	18.8	2	2	2	2	3	3	3	3	3	3	3	3
13	2	6		1	Liquidambar formosana	122.213	19.0791	81.7824	62.7034	30.6	30.6	0	0	1	2	3	3	3	3	3	3	3	3
13	3	1		1	Zelkova serrata	120.258	20.2498	81.7824	61.5327	17.2	17.2	1	1	2	2	3	3	3	3	3	3	3	3
13	3	1		1	Liquidambar formosana	122.473	23.1968	81.7824	58.5856	15.5	15.5	0	0	2	2	3	3	3	3	3	3	3	3
13	3	2		1	Cinnamomum insularimontanum	120.328	21.8182	81.7824	59.9643	10.7	10.7	0	2	2	2	3	3	3	3	3	3	3	3
13	3	3		1	Cinnamomum insularimontanum	120.209	22.5674	81.7824	59.215	13.8	13.8	0	2	2	2	3	3	3	3	3	3	3	3
13	3	4		1	Zelkova serrata	121.47	22.4376	81.7824	59.3449	16.4	16.4	0	2	2	2	3	3	3	3	3	3	3	3
13	3	5		1	Zelkova serrata	121.907	23.5664	81.7824	58.216	19.7	19.7	0	2	2	2	3	3	3	3	3	3	3	3
13	3	6		1	Liquidambar formosana	128.252	26.9031	81.7824	54.8793	12.9	12.9	0	0	2	2	3	3	3	3	3	3	3	3
13	3	2		1	Zelkova serrata	127.13	21.7383	81.7824	60.0442	16.9	16.9	1	2	2	2	3	3	3	3	3	3	3	3
13	3	7	1	1	Liquidambar formosana	128.928	20.6494	81.7824	61.1331	30.1	30.1	0	0	2	2	3	3	3	3	3	3	3	3
13	3	7	2	1	Liquidambar formosana	129.364	21.029	81.7824	60.7535	28.8		0	0	2	2	3	3	3	3	3	3	3	3
13	3	7	3	1	Liquidambar formosana	129.364	21.029	81.7824	60.7535	23.9		0	0	2	2	3	3	3	3	3	3	3	3
13	4	1		1	Cinnamomum insularimontanum	126.01	30.4505	81.7824	51.332	14	14	0	2	2	2	2	2	2	2	2	2	2	2
13	4	2		1	Liquidambar formosana	126.673	31.2312	81.7824	50.5512	35	35	0	0	0	0	2	2	2	2	2	2	2	2
13	4	3		1	Cinnamomum insularimontanum	127.307	32.7127	81.7824	49.0697	23.2	23.2	0	1	2	2	2	2	2	2	2	2	2	2
13	4	4		1	Cinnamomum insularimontanum	126.871	33.043	81.7824	48.7394	24.8	24.8	0	2	2	2	2	2	2	2	2	2	2	2
13	4	5		1	Liquidambar formosana	124.614	33.3734	81.7824	48.4091	18.9	18.9	0	0	0	0	0	1	2	2	2	2	2	2
13	4	6		1	Liquidambar formosana	120.267	31.5215	81.7824	50.2609	42.5	42.5	0	0	0	0	0	0	1	2	2	2	2	2
13	4	7		1	Liquidambar formosana	121.604	36.0561	81.7824	45.7264	26.4	26.4	0	0	0	0	0	1	2	2	2	2	2	2
13	4	8		1	Liquidambar formosana	121.02	38.6486	81.7824	43.1338	19.3	19.3	0	0	0	0	0	0	1	2	2	2	2	2
13	5	1		1	Liquidambar formosana	124.589	41.8424	81.7824	39.9401	36.6	36.6	0	0	0	0	0	0	1	2	2	2	2	2
13	5	2		1	Liquidambar formosana	126.558	45.5172	81.7824	36.2652	35.5	35.5	0	0	0	0	0	0	0	0	0	1	2	2	2011.07.27 borers
13	5	3		1	Liquidambar formosana	126.832	47.4581	81.7824	34.3243	30.9	30.9	0	0	0	0	0	0	0	0	0	0	2	2	2011.07.28 borers
13	5	4		1	Liquidambar formosana	125.758	46.3153	81.7824	35.4672	18.4	18.4	0	0	0	0	0	0	0	2	2	2	2	2
13	6	1		1	Liquidambar formosana	124.833	50.8977	81.7824	30.8847	26.7	26.7	0	0	0	0	0	0	1	2	2	2	2	2
13	6	2		1	Zelkova serrata	122.79	58.7996	81.7824	22.9829	39.4	39.4	0	2	2	2	2	2	2	2	2	2	2	2
13	6	1		1	Zelkova serrata	120.625	54.5825	81.7824	27.2	14.2	14.2	1	2	2	2	2	2	2	2	2	2	2	2
13	7	1		1	Liquidambar formosana	128.674	61.5556	81.7824	20.2269	51.2	51.2	0	0	0	0	0	0	0	2	2	2	2	2
13	7	2		1	Liquidambar formosana	121.831	63.1296	81.7824	18.6528	31	31	0	0	0	0	0	0	0	2	2	2	2	2
13	7	1		1	Cyclobalanopsis glauca var. glauca	122.966	68.1667	81.7824	13.6158	6.7	6.7	1	1	2	2	3	3	3	3	3	3	3	3
13	7	2		1	Cyclobalanopsis glauca var. glauca	125.213	68.3056	81.7824	13.4769	5	5	1	1	2	3	3	3	3	3	3	3	3	3
13	7	3		1	Cyclobalanopsis glauca var. glauca	121.933	68.9444	81.7824	12.838	5.6	5.6	1	2	2	3	3	3	3	3	3	3	3	3
13	7	4		1	Cyclobalanopsis glauca var. glauca	122.753	69.287	81.7824	12.4954	5	5	1	2	2	3	3	3	3	3	3	3	3	3
13	7	5		1	Cyclobalanopsis glauca var. glauca	124.449	68.8611	81.7824	12.9213	4.8	4.8	1	1	2	3	3	3	3	3	3	3	3	3
13	7	3		1	Liquidambar formosana	128.865	68.8611	81.7824	12.9213	60	60	0	0	0	0	0	0	0	0	0	0	1	1	2011.07.28 borers
13	8	1		1	Syzygium formosanum	120.556	71.2146	81.7824	10.5678	5.1	5.1	0	0	0	3	3	3	3	3	3	3	3	3
13	8	2	1	2	Syzygium formosanum	120.556	71.2146	81.7824	10.5678	5.8	5.8	0	0	0	3	3	3	3	3	3	3	3	3
13	8	2	2	2	Syzygium formosanum	120.556	71.2146	81.7824	10.5678	4		0	0	0	3	3	3	3	3	3	3	3	3
13	8	3		2	Zelkova serrata	127.57	73.0849	81.7824	8.69749	26.2	26.2	0	0	0	0	1	1	1	1	1	2	2	2
13	8	4		2	Cyclobalanopsis glauca var. glauca	126.334	73.696	81.7824	8.08646	4.8	4.8	0	0	0	2	2	2	2	2	2	2	2	2
13	8	1		1	Cinnamomum insularimontanum	129.32	73.6289	81.7824	8.15353	3.9	3.9	1	1	1	2	3	3	3	3	3	3	3	3	cut
13	8	5		2	Cinnamomum insularimontanum	129.464	73.4352	81.7824	8.34727	6	6	0	0	0	0	3	3	3	3	3	3	3	3
13	8	6		2	Cyclobalanopsis glauca var. glauca	129.557	74.5231	81.7824	7.25934	5	5	0	0	0	2	3	3	3	3	3	3	3	3	cut
13	8	7		2	Liquidambar formosana	129.279	75.5887	81.7824	6.19376	32	32	0	0	0	0	0	0	0	0	0	0	0	0
13	8	8		2	Liquidambar formosana	125.242	75.4769	81.7824	6.30554	58.5	58.5	0	0	0	0	0	0	0	0	0	0	0	0
13	8	9		1	Liquidambar formosana	128.671	79.0984	81.7824	2.68408	28.5	28.5	0	0	0	0	0	0	0	0	0	0	0	0
13	9	1	1	1	Zelkova serrata	126.831	80.8519	81.7824	0.930537	17.3	17.3	0	0	0	0	0	0	0	0	0	0	0	0
13	9	1	2	1	Zelkova serrata	126.831	80.8519	81.7824	0.930537	7.2		0	0	0	0	0	0	0	0	0	0	0	0
13	9	2		1	Liquidambar formosana	122.937	81.7824	81.7824	0	27.1	27.1	0	0	0	0	0	0	0	0	0	0	0	0
13	9	3	1	0	Zelkova serrata	120.454	81.7169	75.5887	-6.12823	27.9	27.9	0	0	0	0	0	0	0	0	0	0	0	0
13	9	3	2	0	Zelkova serrata	120.454	81.7169	75.5887	-6.12823	23.2		0	0	0	0	0	0	0	0	0	0	0	0
13	9	3	3	0	Zelkova serrata	120.454	81.7169	75.5887	-6.12823	14		0	0	0	0	0	0	0	0	0	0	0	0
13	9	3	4	0	Zelkova serrata	120.454	81.7169	75.5887	-6.12823	14		0	0	0	0	0	0	0	0	0	0	0	0
13	9	3	5	0	Zelkova serrata	120.454	81.7169	75.5887	-6.12823	16.2		0	0	0	0	0	0	0	0	0	0	0	0
13	9	4		0	Cyclobalanopsis glauca var. glauca	121.063	82.0708	75.5887	-6.4821	3.6	3.6	0	0	0	0	0	0	0	0	0	0	0	0
13	9	5		0	Cyclobalanopsis glauca var. glauca	120.667	87.3263	75.5887	-11.7377	6.4	6.4	0	0	0	0	0	0	0	0	0	0	0	0	alive
13	9	6	1	0	Zelkova serrata	126.541	88.6239	75.5887	-13.0352	18	18	0	0	0	0	0	0	0	0	0	0	0	0
13	9	6	2	0	Zelkova serrata	126.541	88.6239	75.5887	-13.0352	5.7		0	0	0	0	0	0	0	0	0	0	0	0
13	9	6	3	0	Zelkova serrata	126.541	88.6239	75.5887	-13.0352	9.3		0	0	0	0	0	0	0	0	0	0	0	0
13	9	6	4	0	Zelkova serrata	126.541	88.6239	75.5887	-13.0352	5.1		0	0	0	0	0	0	0	0	0	0	0	0
13	9	7		0	Cyclobalanopsis glauca var. glauca	127.13	88.27	75.5887	-12.6813	3.5	3.5	0	0	0	0	0	0	0	0	0	0	0	0
13	9	8		0	Cinnamomum insularimontanum	129.005	88.8336	75.5887	-13.2449	3.2	3.2	0	0	0	0	0	0	0	0	0	0	0	0
14	2	1	1	1	Liquidambar formosana	134.884	12.3232	89.3301	77.0069	12.5	12.5	0	0	2	2	3	3	3	3	3	3	3	3
14	2	1	2	1	Liquidambar formosana	134.884	13.3333	89.3301	75.9968	6		0	0	2	2	3	3	3	3	3	3	3	3
14	2	1	3	1	Liquidambar formosana	135.349	15.7576	89.3301	73.5726	3.5		0	0	2	2	3	3	3	3	3	3	3	3
14	2	4		1	Alnus formosana	138.605	17.9798	89.3301	71.3503	17.5	17.5	0	0	2	2	3	3	3	3	3	3	3	3
14	3	1		1	Cinnamomum insularimontanum	136.471	23.1635	89.3301	66.1667	12.7	12.7	0	0	2	2	3	3	3	3	3	3	3	3
14	3	2		1	Cinnamomum insularimontanum	138.588	22.8662	89.3301	66.4639	9.2	9.2	0	0	2	2	3	3	3	3	3	3	3	3
14	3	3	1	1	Cinnamomum insularimontanum	137	25.0106	89.3301	64.3195	13	13	0	2	2	2	3	3	3	3	3	3	3	3
14	3	3	2	1	Cinnamomum insularimontanum	137	25.0106	89.3301	64.3195	7.1		0	2	2	2	3	3	3	3	3	3	3	3
14	3	3	3	1	Cinnamomum insularimontanum	137	25.0106	89.3301	64.3195	6.1		0	2	2	2	3	3	3	3	3	3	3	3
14	3	3	4	1	Cinnamomum insularimontanum	137	25.0106	89.3301	64.3195	7.8		0	2	2	2	3	3	3	3	3	3	3	3
14	4	1		1	Liquidambar formosana	138.43	38.9044	89.3301	50.4258	28.5	28.5	0	0	0	3	3	3	3	3	3	3	3	3
14	4	2		1	Liquidambar formosana	139.677	36.6135	89.3301	52.7166	36.1	36.1	0	0	0	0	0	0	1	2	2	2	2	2
14	4	3		1	Liquidambar formosana	136.774	37.2112	89.3301	52.119	39.7	39.7	0	0	0	0	0	0	1	2	2	2	2	2
14	4	4		1	Liquidambar formosana	134.731	37.5199	89.3301	51.8102	10.4	10.4	0	0	0	0	1	1	2	2	2	2	2	2
14	4	5		1	Liquidambar formosana	131.022	37.5697	89.3301	51.7604	30.2	30.2	0	0	0	0	1	1	2	2	2	2	2	2
14	5	1		1	Liquidambar formosana	132.056	40.8333	89.3301	48.4968	18.7	18.7	0	0	0	0	0	0	1	2	2	2	2	2
14	5	2		1	Liquidambar formosana	132.944	42.5407	89.3301	46.7895	32.7	32.7	0	0	0	0	1	1	1	2	2	2	2	2
14	5	3		1	Liquidambar formosana	133.512	46.0467	89.3301	43.2834	36.2	36.2	0	0	0	0	0	0	0	2	2	2	2	2
14	5	4		1	Liquidambar formosana	134.008	46.6057	89.3301	42.7245	37.4	37.4	0	0	0	0	0	0	0	0	0	2	2	2	20110727 borers
14	5	5		1	Liquidambar formosana	134.411	49.6037	89.3301	39.7265	28.6	28.6	0	0	0	0	0	0	1	2	2	2	2	2
14	6	1		1	Liquidambar formosana	136.767	52.67	89.3301	36.6601	25.7	25.7	0	0	0	0	0	0	0	2	2	2	2	2
14	6	2		1	Liquidambar formosana	138.175	55.8	89.3301	33.5301	24.6	24.6	0	0	0	0	0	0	1	2	2	2	2	2
14	6	3		1	Liquidambar formosana	132	55.33	89.3301	34.0001	33.3	33.3	0	0	0	0	0	0	1	2	2	2	2	2
14	6	1		1	0	130.291	53.2	89.3301	36.1301	29.3	29.3	1	2	2	2	3	2	2	2	2	2	2	2
14	7	1		1	Liquidambar formosana	130.917	61.8349	89.3301	27.4953	39.7	39.7	0	0	0	0	0	0	0	2	2	2	2	2
14	7	2		1	Liquidambar formosana	138.165	63.4862	89.3301	25.8439	30.7	30.7	0	0	0	0	0	0	1	2	2	2	2	2
14	7	3		1	Liquidambar formosana	133.578	67.2477	89.3301	22.0824	45.3	45.3	0	0	0	0	0	0	1	2	2	2	2	2
14	8	1		1	Liquidambar formosana	131.33	72.8325	89.3301	16.4976	36.1	36.1	0	0	0	0	0	0	0	0	0	1	2	2	20110727 borers
14	8	2		1	Liquidambar formosana	135.851	71.6364	89.3301	17.6938	27.8	27.8	0	0	0	0	0	0	0	0	0	1	2	2	20110727 borers
14	8	3		1	Liquidambar formosana	139.362	73.7608	89.3301	15.5694	25.5	25.5	0	0	0	0	0	0	1	2	2	2	2	2
14	8	4		1	Liquidambar formosana	140.106	75.5502	89.3301	13.7799	27.6	27.6	0	0	0	0	0	0	1	2	2	2	2	2
14	8	5		1	Oreocnide pedunculata	137.266	77.5502	89.3301	11.7799	6.1	6.1	0	2	2	2	3	3	3	3	3	3	3	3
14	8	6		1	Maesa perlaria var. formosana	132.66	74.3062	89.3301	15.0239	3.8	3.8	0	0	2	3	3	3	3	3	3	3	3	3
14	8	7		2	Glochidion rubrum	130.213	73.8278	89.3301	15.5024	4	4	0	0	0	0	3	3	3	3	3	3	3	3	cut
14	8	8		2	Cinnamomum insularimontanum	132.66	77.177	89.3301	12.1531	3.4	3.4	0	0	0	0	3	3	3	3	3	3	3	3
14	8	9		2	Quercus variabilis	133.681	79.2153	89.3301	10.1148	27	27	0	0	0	0	0	0	0	0	0	0	0	0
14	8	10		2	Cinnamomum insularimontanum	134.489	78.2297	89.3301	11.1005	3.6	3.6	0	0	0	2	2	2	2	2	2	2	2	2	cut
14	8	11		2	Cyclobalanopsis glauca var. glauca	134.787	79.3206	89.3301	10.0096	3.3	3.3	0	0	0	2	2	2	2	2	2	2	2	2
14	8	12		1	Celtis sinensis	139.149	79.8086	89.3301	9.52153	3.2	3.2	0	2	2	2	3	3	3	3	3	3	3	3
14	9	1		2	Zelkova serrata	138.835	83.0144	89.3301	6.31579	7.7	7.7	0	0	0	0	1	1	1	1	1	2	2	2
14	9	2		2	Liquidambar formosana	139.608	84.5646	89.3301	4.76555	35.5	35.5	0	0	0	0	0	0	0	0	0	0	0	0
14	9	3		2	Litsea acuminata	138.99	85.5981	89.3301	3.73206	3.5	3.5	0	0	0	2	2	2	2	2	2	2	2	2
14	9	4		2	Zelkova serrata	137.763	86.4115	89.3301	2.91866	5	5	0	0	0	0	0	0	0	0	0	0	0	0
14	9	5		2	Tricalysia dubia	134.907	85.5502	89.3301	3.7799	6.4	6.4	0	0	0	2	2	2	2	2	2	2	2	2
14	9	6		2	Glochidion rubrum	136.701	84.3732	89.3301	4.95694	3.5	3.5	0	0	0	0	0	0	0	0	0	0	0	3
14	9	7		2	Cinnamomum insularimontanum	132.711	84.7464	89.3301	4.58373	4.5	4.5	0	0	0	0	0	0	0	0	0	0	0	3
14	9	8		2	Cyclobalanopsis glauca var. glauca	132.093	85.9043	89.3301	3.42584	4	4	0	0	0	0	1	2	2	2	2	2	2	2
14	9	9		2	Litsea acuminata	134.186	86.555	89.3301	2.77512	4.6	4.6	0	0	0	2	2	2	2	2	2	2	2	2
14	9	10		1	Zelkova serrata	135.32	89.3301	89.3301	0	31.3	31.3	0	0	0	0	0	0	0	0	0	0	0	0
14	9	11		1	Zelkova serrata	134.948	89.2344	89.3301	0.0956938	11.5	11.5	0	0	0	0	0	0	2	2	2	2	2	2
14	9	12		1	Liquidambar formosana	131.876	89.2344	89.3301	0.0956938	38.5	38.5	0	0	0	0	0	0	0	0	0	0	0	0
15	2	1	1	1	Cinnamomum insularimontanum	148.567	15.2475	85.1546	69.9071	7.3	7.3	1	2	2	2	3	3	3	3	3	3	3	3
15	2	1	2	1	Cinnamomum insularimontanum	148.567	15.2475	85.1546	69.9071	6.8		1	2	2	2	3	3	3	3	3	3	3	3	bark damage
15	2	2	1	1	Cinnamomum insularimontanum	147.803	19.703	85.1546	65.4517	15.3	15.3	1	2	2	2	3	3	3	3	3	3	3	3
15	2	2	2	1	Cinnamomum insularimontanum	147.803	19.703	85.1546	65.4517	11.9		1	2	2	2	3	3	3	3	3	3	3	3	bark damage
15	2	1	1	1	Liquidambar formosana	144.938	14.2574	85.1546	70.8972	9.8	9.8	0	0	0	2	3	3	3	3	3	3	3	3
15	2	1	2	1	Liquidambar formosana	144.938	14.2574	85.1546	70.8972	5.6		0	0	0	2	3	3	3	3	3	3	3	3
15	2	1	3	1	Liquidambar formosana	144.938	14.2574	85.1546	70.8972	8.6		0	0	0	2	3	3	3	3	3	3	3	3
15	3	1		1	Cinnamomum insularimontanum	148.932	20.396	85.1546	64.7586	17.8	17.8	1	2	2	2	3	3	3	3	3	3	3	3
15	3	1		1	Cinnamomum insularimontanum	148.641	22.4752	85.1546	62.6794	12	12	0	2	2	2	3	3	3	3	3	3	3	3
15	3	2		1	Cinnamomum insularimontanum	148.058	25.4653	85.1546	59.6893	14.1	14.1	0	2	2	2	3	3	3	3	3	3	3	3
15	3	3		1	Cinnamomum insularimontanum	147.282	25.2277	85.1546	59.9269	16.5	16.5	0	2	2	2	3	3	3	3	3	3	3	3
15	3	4	1	1	Cinnamomum insularimontanum	146.117	22.1782	85.1546	62.9764	14.7	14.7	0	2	2	2	3	3	3	3	3	3	3	3
15	3	4	2	1	Cinnamomum insularimontanum	146.117	22.1782	85.1546	62.9764	13.5		0	2	2	2	3	3	3	3	3	3	3	3
15	3	5		1	Cinnamomum insularimontanum	145.34	24.3762	85.1546	60.7784	15.3	15.3	0	2	2	2	3	3	3	3	3	3	3	3
15	3	2	1	1	Cinnamomum insularimontanum	142.447	21.3663	85.1546	63.7883	8.6	8.6	1	2	2	2	3	3	3	3	3	3	3	3
15	3	2	2	1	Cinnamomum insularimontanum	142.447	21.3663	85.1546	63.7883	7.5		1	2	2	2	3	3	3	3	3	3	3	3
15	3	2	3	1	Cinnamomum insularimontanum	142.447	21.3663	85.1546	63.7883	5.6		1	2	2	2	3	3	3	3	3	3	3	3
15	3	2	4	1	Cinnamomum insularimontanum	142.447	21.3663	85.1546	63.7883	8		1	2	2	2	3	3	3	3	3	3	3	3
15	3	7		1	Zelkova serrata	140.854	22.1782	85.1546	62.9764	10.2	10.2	0	2	2	2	3	3	3	3	3	3	3	3
15	3	6		1	Cinnamomum insularimontanum	144.515	25.7426	85.1546	59.4121	5	5	0	2	2	2	3	3	3	3	3	3	3	3
15	3	3	1	1	Cinnamomum insularimontanum	140.049	22.901	85.1546	62.2536	5.8		1	2	2	2	3	3	3	3	3	3	3	3
15	3	3	2	1	Cinnamomum insularimontanum	140.049	22.901	85.1546	62.2536	7.5	7.5	1	2	2	2	3	3	3	3	3	3	3	3
15	3	3	3	1	Cinnamomum insularimontanum	140.049	22.901	85.1546	62.2536	5.9		1	2	2	2	3	3	3	3	3	3	3	3
15	3	8	1	1	Zelkova serrata	141.068	24.2079	85.1546	60.9467	25.5	25.5	0	2	2	2	3	3	3	3	3	3	3	3
15	3	8	2	1	Zelkova serrata	141.068	24.2079	85.1546	60.9467	18		0	2	2	2	3	3	3	3	3	3	3	3
15	3	9	1	1	Cinnamomum insularimontanum	141.893	27.0297	85.1546	58.1249	15.8	15.8	0	0	0	0	3	3	3	3	3	3	3	3
15	3	9	2	1	Cinnamomum insularimontanum	141.893	27.0297	85.1546	58.1249	6.2		0	0	0	0	3	3	3	3	3	3	3	3
15	3	9	3	1	Cinnamomum insularimontanum	141.893	27.0297	85.1546	58.1249	3.5		0	0	0	0	3	3	3	3	3	3	3	3
15	3	10		1	Cinnamomum insularimontanum	143.34	26.9307	85.1546	58.2239	6	6	0	2	2	2	3	3	3	3	3	3	3	3
15	3	11	1	1	Cinnamomum insularimontanum	149.204	29.1584	85.1546	55.9962	11.4	11.4	0	2	2	2	3	3	3	3	3	3	3	3
15	3	11	2	1	Cinnamomum insularimontanum	149.204	29.1584	85.1546	55.9962	4		0	2	2	2	3	3	3	3	3	3	3	3
15	4	1		1	Alnus formosana	147.281	30.9694	85.1546	54.1853	21.2	21.2	0	0	2	2	3	3	3	3	3	3	3	3
15	4	2	1	1	Carpinus kawakamii	147.156	33.7245	85.1546	51.4301	24.2	24.2	0	2	2	2	2	2	2	2	2	2	2	2
15	4	2	2	1	Zelkova serrata	147.156	33.7245	85.1546	51.4301	13.8		0	2	2	2	2	2	2	2	2	2	2	2
15	4	2	3	1	Zelkova serrata	147.156	33.7245	85.1546	51.4301	7.3		0	2	2	2	2	2	2	2	2	2	2	2
15	4	2	4	1	Zelkova serrata	147.156	33.7245	85.1546	51.4301	8.8		0	2	2	2	2	2	2	2	2	2	2	2
15	4	2	5	1	Zelkova serrata	147.156	33.7245	85.1546	51.4301	10		0	2	2	2	2	2	2	2	2	2	2	2
15	4	2	6	1	Zelkova serrata	147.156	33.7245	85.1546	51.4301	9.2		0	2	2	2	2	2	2	2	2	2	2	2
15	4	2	7	1	Zelkova serrata	147.156	33.7245	85.1546	51.4301	18.5		0	2	2	2	2	2	2	2	2	2	2	2
15	4	2	8	1	Zelkova serrata	147.156	33.7245	85.1546	51.4301	19.8		0	2	2	2	2	2	2	2	2	2	2	2
15	4	3	1	1	Alnus formosana	145.324	36.8163	85.1546	48.3383	23.8	23.8	0	0	2	2	3	3	3	3	3	3	3	3
15	4	3	2	1	Alnus formosana	145.324	36.8163	85.1546	48.3383	3.2		0	0	2	2	3	3	3	3	3	3	3	3
15	4	4		1	Liquidambar formosana	142.443	32.3878	85.1546	52.7669	39.7	39.7	0	0	0	0	3	3	3	3	3	3	3	3
15	4	5		1	Liquidambar formosana	143.836	33.7041	85.1546	51.4506	27.2	27.2	0	0	0	0	0	0	1	2	2	2	2	2
15	4	6		1	Liquidambar formosana	141.517	33.898	85.1546	51.2567	12.3	12.3	0	0	0	0	0	2	2	2	2	2	2	2
15	4	7		1	Liquidambar formosana	140.811	36.3776	85.1546	48.7771	30.3	30.3	0	0	0	0	0	0	1	2	2	2	2	2
15	4	8		1	Liquidambar formosana	140.057	31.2551	85.1546	53.8995	11.7	11.7	0	0	2	2	3	3	3	3	3	3	3	3
15	5	1		1	Liquidambar formosana	140.589	41.4602	85.1546	43.6945	33.7	33.7	0	0	0	2	2	2	2	2	2	2	2	2
15	5	2		1	Zelkova serrata	143.179	43.4425	85.1546	41.7122	13.7	13.7	0	0	2	2	2	2	2	2	2	2	2	2
15	5	3		1	Liquidambar formosana	146.42	43.1416	85.1546	42.013	31.7	31.7	0	0	0	0	0	0	1	2	2	2	2	2
15	5	4		1	Liquidambar formosana	149.286	44.823	85.1546	40.3316	35.8	35.8	0	0	0	0	0	0	0	2	2	2	2	2
15	5	5	1	1	Liquidambar formosana	148.518	47.0354	85.1546	38.1192	30.4	30.4	0	0	0	0	0	0	0	0	0	1	1	2	20110727 borers
15	5	5	2	1	Liquidambar formosana	148.518	47.0354	85.1546	38.1192	15.5		0	0	0	2	0	0	0	1	1	1	1	2
15	5	6		1	Liquidambar formosana	146.589	48.5841	85.1546	36.5706	33.8	33.8	0	0	0	0	0	0	1	2	2	2	2	2
15	5	7		1	Liquidambar formosana	143.08	45.5575	85.1546	39.5971	29.4	29.4	0	0	0	0	0	0	0	0	0	1	2	2	20110727 borers
15	6	1		1	Liquidambar formosana	140.171	50.6	85.1546	34.5546	34.3	34.3	0	0	0	0	0	0	1	1	1	1	1	2	20110415fruits
15	6	2		1	Liquidambar formosana	142.624	54.32	85.1546	30.8346	40.9	40.9	0	0	0	0	0	0	0	0	0	1	1	2	20110415 fruits，20110727 borers
15	6	3		1	Zelkova serrata	148.889	53.15	85.1546	32.0046	21.8	21.8	0	0	2	2	2	2	2	2	2	2	2	2
15	6	1		1	Liquidambar formosana	149.06	55.85	85.1546	29.3046	28.3	28.3	2	2	2	2	2	2	2	2	2	2	2	2
15	6	4		1	Liquidambar formosana	148.462	58.48	85.1546	26.6746	34.7	34.7	0	0	0	0	0	0	1	1	1	1	2	2
15	6	5		1	Liquidambar formosana	143.231	59.48	85.1546	25.6746	37.5	37.5	0	0	0	0	0	0	0	0	0	1	1	3
15	7	1		1	Liquidambar formosana	144.148	60	85.1546	25.1546	33.1	33.1	0	0	0	0	0	0	1	1	1	1	1	2	20110415 fruits
15	7	2		1	Liquidambar formosana	143.954	63.5526	85.1546	21.602	29.6	29.6	0	0	0	0	0	0	1	1	1	1	1	2	20110415 fruits
15	7	3		1	Liquidambar formosana	148.426	64.9298	85.1546	20.2248	44	44	0	0	0	0	0	0	1	1	1	1	1	2	20110415 fruits
15	7	4		1	Liquidambar formosana	149.324	64.7018	85.1546	20.4529	26.5	26.5	0	0	0	0	0	0	1	2	2	2	2	2
15	7	5		1	Liquidambar formosana	141.074	66.8684	85.1546	18.2862	39.7	39.7	0	0	0	0	0	0	0	1	1	1	1	1
15	7	6		1	Liquidambar formosana	142.389	68.9825	85.1546	16.1722	41.3	41.3	0	0	0	0	0	0	0	1	1	1	1	1
15	7	7		1	Liquidambar formosana	145.796	69.9298	85.1546	15.2248	16.7	16.7	0	0	0	0	0	0	0	0	0	1	2	2
15	8	1		1	Liquidambar formosana	146.468	70.8247	85.1546	14.3299	25.3	25.3	0	0	0	0	0	0	0	0	0	0	0	1	20110415 borers
15	8	2		1	Liquidambar formosana	148.279	71.2784	85.1546	13.8763	44.5	44.5	0	0	0	0	0	0	0	0	0	0	1	1
15	9	1		1	Liquidambar formosana	147.991	80.7526	85.1546	4.40206	64.2	64.2	0	0	0	0	0	0	0	0	0	0	0	0
15	9	2		1	Zelkova serrata	149.55	85.1546	85.1546	0	8.3	8.3	0	0	0	0	0	0	0	0	0	0	0	0
15	9	1	1	1	Liquidambar formosana	146.937	82.5155	85.1546	2.63918	18.2	18.2	0	0	0	2	2	2	2	2	2	2	2	2
15	9	1	2	1	Liquidambar formosana	146.937	82.5155	85.1546	2.63918	17.1		2	2	2	2	2	2	2	2	2	2	2	2
15	9	3		1	Liquidambar formosana	146.757	83.2062	85.1546	1.94845	42.6	42.6	0	0	0	0	0	0	0	0	0	0	0	0
15	9	4	1	1	Cyclobalanopsis glauca var. glauca	149.793	82.9897	85.1546	2.16495	22.1	22.1	0	0	0	0	0	0	0	0	0	0	2	2
15	9	4	2	1	Cyclobalanopsis glauca var. glauca	149.793	82.9897	85.1546	2.16495	3.8		0	0	0	0	0	0	0	0	0	0	2	2
15	9	4	3	1	Cyclobalanopsis glauca var. glauca	149.793	82.9897	85.1546	2.16495	4.8		0	0	0	0	0	0	0	0	0	0	2	2	2011.1.15 branch new leaves，2011.07.27 die
15	9	5	1	1	Zelkova serrata	147.477	80.7938	85.1546	4.36082	42.1	42.1	0	0	0	0	0	0	0	0	0	0	0	0
15	9	5	2	1	Zelkova serrata	147.477	80.7938	85.1546	4.36082	34.7		0	0	0	0	0	0	0	0	0	0	0	0
15	9	5	3	1	Zelkova serrata	147.477	80.7938	85.1546	4.36082	38.2		0	0	0	0	0	0	0	0	0	0	0	0
15	9	2		1	Liquidambar formosana	147.045	80.7216	85.1546	4.43299	12.4	12.4	2	2	2	3	3	3	3	3	3	3	3	3
16	2	1		1	Zelkova serrata	150	16.6351	87.78	71.1449	6.5	6.5	2	2	2	3	3	3	3	3	3	3	3	3
16	2	2	1	1	Zelkova serrata	150.618	19.763	87.78	68.017	9.7	9.7	2	2	2	3	3	3	3	3	3	3	3	3
16	2	2	2	1	Zelkova serrata	150.618	19.763	87.78	68.017	9.2		2	2	2	3	3	3	3	3	3	3	3	3
16	3	1		1	Zelkova serrata	150	20.8691	87.78	66.9109	14.8	14.8	2	2	2	2	3	3	3	3	3	3	3	3
16	3	1		1	Cinnamomum insularimontanum	151.163	26.2827	87.78	61.4973	16.7	16.7	0	0	2	2	3	3	3	3	3	3	3	3
16	3	2		1	Liquidambar formosana	160	25.6335	87.78	62.1465	5.5	5.5	0	0	2	2	3	3	3	3	3	3	3	3
16	4	1	1	1	Cinnamomum insularimontanum	154.307	30.6986	87.78	57.0814	14.7	14.7	0	0	2	2	3	3	3	3	3	3	3	3
16	4	1	2	1	Cinnamomum insularimontanum	154.307	30.6986	87.78	57.0814	3		0	0	2	2	3	3	3	3	3	3	3	3
16	4	2	1	1	Cinnamomum insularimontanum	152.11	32.1856	87.78	55.5944	6.2	6.2	0	0	2	2	3	3	3	3	3	3	3	3
16	4	2	2	1	Cinnamomum insularimontanum	152.11	32.1856	87.78	55.5944	3.2		0	0	2	2	3	3	3	3	3	3	3	3
16	4	3	1	1	Liquidambar formosana	154.329	32.2455	87.78	55.5345	25.2	25.2	0	0	2	2	3	3	3	3	3	3	3	3
16	4	3	2	1	Liquidambar formosana	154.329	32.2455	87.78	55.5345	12.5		0	0	2	2	3	3	3	3	3	3	3	3
16	4	4		1	Zelkova serrata	158.117	34.8902	87.78	52.8898	28	28	0	0	2	2	3	3	3	3	3	3	3	3
16	4	1		1	Cinnamomum insularimontanum	154.621	33.3234	87.78	54.4566	3.5	3.5	2	2	2	2	3	3	3	3	3	3	3	3
16	4	5		1	Cinnamomum insularimontanum	153.312	35.2894	87.78	52.4906	3.8	3.8	0	0	2	2	3	3	3	3	3	3	3	3
16	5	1	1	1	Zelkova serrata	151.895	41.25	87.78	46.53	18.2	18.2	0	0	2	2	2	2	2	2	2	2	2	2
16	5	1	2	1	Zelkova serrata	151.895	41.25	87.78	46.53	9.8		0	0	2	2	2	2	2	2	2	2	2	2
16	5	2		1	Liquidambar formosana	154.832	42.0081	87.78	45.7719	33.3	33.3	0	0	0	0	0	0	1	2	2	2	2	2
16	5	3	1	1	Liquidambar formosana	159.053	43.1452	87.78	44.6348	34.4	34.4	0	0	0	0	0	0	1	2	2	2	2	2
16	5	3	2	1	Liquidambar formosana	159.053	43.1452	87.78	44.6348	19.3		0	0	0	0	0	0	1	2	2	2	2	2
16	5	4		1	Liquidambar formosana	155.621	44.3548	87.78	43.4252	32.9	32.9	0	0	0	0	0	0	1	2	2	2	2	2
16	5	5		1	Liquidambar formosana	150.737	45.5806	87.78	42.1994	40.1	40.1	0	0	0	0	0	0	0	2	2	2	2	2
16	5	6		1	Liquidambar formosana	151.747	49.3952	87.78	38.3848	30.3	30.3	0	0	0	0	0	0	0	2	2	2	2	2
16	6	1		1	Liquidambar formosana	159.743	54.1206	87.78	33.6594	18.3	18.3	0	0	0	0	0	0	1	2	2	2	2	2
16	6	2		1	Liquidambar formosana	158.193	54.6231	87.78	33.1569	50	50	0	0	0	0	0	0	0	0	0	0	2	2	20110415 new，20110727 borers
16	6	3		1	Liquidambar formosana	154.047	53.5176	87.78	34.2624	44	44	0	0	0	0	0	0	0	2	2	2	2	2
16	6	4		1	Liquidambar formosana	150.494	58.4422	87.78	29.3378	35	35	0	0	0	0	0	0	1	2	2	2	2	2
16	7	1		1	Liquidambar formosana	155.642	69.9333	87.78	17.8467	52.5	52.5	0	0	0	0	0	0	0	0	0	0	1	2	20110415 new，20110727 borers
16	7	2		1	Liquidambar formosana	155.776	68.3127	87.78	19.4673	23.2	23.2	0	0	0	0	1	1	2	2	2	2	2	2
16	7	3	1	1	Zelkova serrata	159.655	64.3756	87.78	23.4044	32	32	0	0	2	2	2	2	2	2	2	2	2	2
16	7	3	2	1	Zelkova serrata	159.655	64.3756	87.78	23.4044	28.5		0	0	0	2	2	2	2	2	2	2	2	2
16	7	4		1	Liquidambar formosana	157.759	60.4957	87.78	27.2843	31	31	0	0	0	0	0	0	0	2	2	2	2	2
16	7	5		1	Zelkova serrata	152.385	60.877	87.78	26.903	16.5	16.5	0	0	2	2	2	2	2	2	2	2	2	2
16	8	1		1	Liquidambar formosana	153.35	72.8929	87.78	14.8871	52.6	52.6	0	0	0	0	0	0	0	0	0	0	1	2	20110727 borers
16	9	1		1		151.124	86.1	87.78	1.68	5.5	5.5	2	2	2	2	3	3	3	3	3	3	3	3
16	9	1	1	1	Zelkova serrata	157.267	83.96	87.78	3.82	38	38	0	0	0	2	2	2	2	2	2	2	2	2
16	9	1	2	1	Zelkova serrata	156.928	83.61	87.78	4.17	19.9		0	0	0	2	2	2	2	2	2	2	2	2
16	9	1	3	1	Zelkova serrata	156.579	83.61	87.78	4.17	21		0	0	0	2	2	2	2	2	2	2	2	2
16	9	1		1	Lagerstoemia subcostata	158.149	86.23	87.78	1.55	7	7	0	0	0	0	0	0	0	0	0	0	0	3
16	9	2		1	Lagerstoemia subcostata	157.723	86.46	87.78	1.32	8.7	8.7	0	0	0	0	0	0	0	0	0	0	0	3
16	9	2		1	Zelkova serrata	154.38	87.78	87.78	0	42.5	42.5	0	0	0	0	0	0	0	0	0	0	0	0
17	3	1		1	Liquidambar formosana	167.593	28.125	84.98	56.855	26.1	26.1	0	0	2	2	3	3	3	3	3	3	3	3
17	3	1	1	1	Zelkova serrata	166.435	27.1875	84.98	57.7925	19.5	19.5	1	2	2	2	3	3	3	3	3	3	3	3	cut
17	3	1	2	1	Zelkova serrata	166.435	27.1875	84.98	57.7925	10.3		1	2	2	2	3	3	3	3	3	3	3	3
17	3	1	3	1	Zelkova serrata	166.435	27.1875	84.98	57.7925	14.5		1	2	2	2	3	3	3	3	3	3	3	3
17	3	1	4	1	Zelkova serrata	166.435	27.1875	84.98	57.7925	4.7		1	2	2	2	3	3	3	3	3	3	3	3
17	3	1	5	1	Zelkova serrata	166.435	27.1875	84.98	57.7925	7.1		1	2	2	2	3	3	3	3	3	3	3	3
17	3	1	6	1	Zelkova serrata	166.435	27.1875	84.98	57.7925	3.9		1	2	2	2	3	3	3	3	3	3	3	3
17	3	1	7	1	Zelkova serrata	166.435	27.1875	84.98	57.7925	14		1	2	2	2	3	3	3	3	3	3	3	3
17	3	1	8	1	Zelkova serrata	166.435	27.1875	84.98	57.7925	7.3		1	2	2	2	3	3	3	3	3	3	3	3
17	3	1	9	1	Zelkova serrata	166.435	27.1875	84.98	57.7925	8.2		1	2	2	2	3	3	3	3	3	3	3	3
17	3	2		1	Liquidambar formosana	161.852	27	84.98	57.98	23.8	23.8	0	0	2	3	3	3	3	3	3	3	3	3	cut
17	4	1	1	1	Zelkova serrata	162.857	32.5421	84.98	52.4379	11	11	0	0	2	2	3	3	3	3	3	3	3	3	cut
17	4	1	2	1	Zelkova serrata	162.857	32.5421	84.98	52.4379	5.6		0	0	2	2	3	3	3	3	3	3	3	3
17	4	1	3	1	Zelkova serrata	162.857	32.5421	84.98	52.4379	4.8		0	0	2	2	3	3	3	3	3	3	3	3
17	4	1	4	1	Zelkova serrata	162.857	32.5421	84.98	52.4379	6.3		0	0	2	2	3	3	3	3	3	3	3	3
17	4	1	5	1	Zelkova serrata	162.857	32.5421	84.98	52.4379	3.8		0	0	2	2	3	3	3	3	3	3	3	3
17	4	2		1	Cinnamomum insularimontanum	166.196	35.3178	84.98	49.6622	12.1	12.1	0	0	2	2	3	3	3	3	3	3	3	3	cut
17	4	3		1	Cinnamomum insularimontanum	166.964	34.7664	84.98	50.2136	24.8	24.8	0	0	2	2	3	3	3	3	3	3	3	3	cut
17	4	4		1	Cinnamomum insularimontanum	167.5	34.6729	84.98	50.3071	23	23	0	0	2	2	3	3	3	3	3	3	3	3	cut
17	4	1		1	Cinnamomum insularimontanum	166.625	31.6075	84.98	53.3725	3.9	3.9	1	2	2	3	3	3	3	3	3	3	3	3	cut
17	4	5	1	1	Zelkova serrata	161.321	34.9065	84.98	50.0735	5	5	0	2	2	3	3	3	3	3	3	3	3	3	cut
17	4	5	2	1	Zelkova serrata	161.321	34.9065	84.98	50.0735	5		0	2	2	3	3	3	3	3	3	3	3	3
17	4	6		1	Liquidambar formosana	161.027	38.4112	84.98	46.5688	35.6	35.6	0	0	0	0	1	1	2	2	2	2	2	2
17	4	7	1	1	Cinnamomum insularimontanum	168.839	38.5047	84.98	46.4753	3.4	3.4	0	1	2	3	3	3	3	3	3	3	3	3
17	4	7	2	1	Cinnamomum insularimontanum	168.839	38.5047	84.98	46.4753	3.4		0	1	2	3	3	3	3	3	3	3	3	3
17	5	1		1	Liquidambar formosana	166.718	44.8571	84.98	40.1229	48.3	48.3	0	0	0	0	0	0	0	2	2	2	2	2
17	5	2		1	Liquidambar formosana	168.058	43.3193	84.98	41.6607	21.5	21.5	0	0	0	0	1	1	1	2	2	2	2	2
17	5	3		1	Liquidambar formosana	168.252	44.2857	84.98	40.6943	10.5	10.5	0	0	0	0	1	2	2	2	2	2	2	2
17	5	4		1	Liquidambar formosana	161.631	47.8067	84.98	37.1733	28.8	28.8	0	0	0	0	0	0	0	2	2	2	2	2
17	6	1		1	Liquidambar formosana	164.238	56.549	84.98	28.431	36.4	36.4	0	0	0	0	0	0	0	0	0	0	1	2	20110727 borers
17	6	2		1	Liquidambar formosana	166.178	55.8333	84.98	29.1467	32.2	32.2	0	0	0	0	0	0	0	0	0	0	1	2	20110727 borers
17	6	3		1	Liquidambar formosana	162.931	56.549	84.98	28.431	42.8	42.8	0	0	0	0	0	0	0	0	0	1	2	2	20110727 borers
17	6	4		1	Liquidambar formosana	163.05	59.5098	84.98	25.4702	29.5	29.5	0	0	0	0	0	1	1	2	2	2	2	2
17	6	5	1	1	Liquidambar formosana	168.04	60	84.98	24.98	26.5	26.5	0	0	0	0	0	0	0	0	0	1	1	2	20110415 leaf wither，20110727 borers
17	6	5	2	1	Liquidambar formosana	168.04	60	84.98	24.98	23.8		0	0	0	0	0	0	0	0	0	1	1	2	20110415 leaf wither，20110727 borers
17	8	1		1	Lagerstoemia subcostata	161.901	76.9259	84.98	8.05407	18.5	18.5	0	0	0	0	1	2	2	2	2	2	2	2
17	8	2		1	Zelkova serrata	168.926	75.4691	84.98	9.51086	11.2	11.2	1	1	2	2	2	2	2	2	2	2	2	2
17	8	1		1	Liquidambar formosana	168.812	74.642	84.98	10.338	33.3	33.3	0	0	0	0	0	0	0	0	0	0	0	1	20110727 borers
17	9	1		1	Zelkova serrata	162.408	84.98	84.98	0	14.4	14.4	0	0	0	2	2	3	3	3	3	3	3	3
17	9	2		1	Liquidambar formosana	169.321	81.04	84.98	3.94	38.5	38.5	0	0	0	0	0	0	0	2	2	2	2	2
18	3	1		1	Liquidambar formosana	173.789	22.1739	82.6776	60.5037	34.8	34.8	0	0	2	2	3	3	3	3	3	3	3	3
18	4	1		1	Glochidion rubrum	176.738	38.5577	82.6776	44.1199	6.1	6.1	0	0	2	2	2	3	3	3	3	3	3	3
18	4	2		1	Cinnamomum insularimontanum	177.625	36.9231	82.6776	45.7545	4.8	4.8	0	0	2	2	3	3	3	3	3	3	3	3
18	4	3	1	1	Zelkova serrata	175.812	34.6154	82.6776	48.0622	21.2	21.2	0	0	2	2	3	3	3	3	3	3	3	3
18	4	3	2	1	Zelkova serrata	175.812	34.6154	82.6776	48.0622	12.5		0	0	2	2	3	3	3	3	3	3	3	3
18	4	3	3	1	Zelkova serrata	175.812	34.6154	82.6776	48.0622	17.8		0	0	2	2	3	3	3	3	3	3	3	3
18	4	3	4	1	Zelkova serrata	175.812	34.6154	82.6776	48.0622	20		0	0	2	2	3	3	3	3	3	3	3	3
18	4	3	5	1	Zelkova serrata	175.812	34.6154	82.6776	48.0622	10.7		0	0	2	2	3	3	3	3	3	3	3	3
18	4	3	6	1	Zelkova serrata	175.812	34.6154	82.6776	48.0622	8.7		0	0	2	2	3	3	3	3	3	3	3	3
18	4	3	7	1	Zelkova serrata	175.812	34.6154	82.6776	48.0622	10.1		0	0	2	2	3	3	3	3	3	3	3	3
18	4	3	8	1	Zelkova serrata	175.812	34.6154	82.6776	48.0622	8.3		0	0	2	2	3	3	3	3	3	3	3	3
18	4	4	1	1	Cinnamomum insularimontanum	175.062	32.5962	82.6776	50.0814	4.2	4.2	0	0	2	2	3	3	3	3	3	3	3	3
18	4	4	2	1	Cinnamomum insularimontanum	175.062	32.5962	82.6776	50.0814	3		0	0	2	2	3	3	3	3	3	3	3	3
18	5	1		1	Liquidambar formosana	171.56	49.6356	82.6776	33.042	46.8	46.8	0	0	0	0	0	0	1	2	2	2	2	2
18	5	2		1	Zelkova serrata	172.637	47.8475	82.6776	34.8301	6.2	6.2	0	1	2	2	3	3	3	3	3	3	3	3
18	5	3		1	Liquidambar formosana	172.879	46.4407	82.6776	36.2369	28.2	28.2	0	0	0	0	0	0	1	2	2	2	2	2
18	5	4		1	Liquidambar formosana	177.582	48.1356	82.6776	34.542	41.4	41.4	0	0	0	0	0	0	0	0	0	1	2	2	20110727 borers
18	5	5		1	Carpinus kawakamii	179.121	43.5593	82.6776	39.1183	14.1	14.1	0	0	2	2	2	2	2	2	2	2	2	2
18	5	6	1	1	Zelkova serrata	178.901	42.0339	82.6776	40.6437	38.7	38.7	0	0	2	2	2	2	2	2	2	2	2	2
18	5	6	2	1	Zelkova serrata	178.901	42.0339	82.6776	40.6437	6.5		0	0	2	2	2	2	2	2	2	2	2	2
18	5	7		1	Cinnamomum insularimontanum	175.495	40	82.6776	42.6776	8.1	8.1	0	0	2	2	3	3	3	3	3	3	3	3
18	5	8		1	Liquidambar formosana	175.824	42.3729	82.6776	40.3047	23.5	23.5	0	0	0	0	0	2	2	2	2	2	2	2
18	6	1		1	Zelkova serrata	172.947	56.2857	82.6776	26.3919	25.6	25.6	0	0	2	2	2	2	2	2	2	2	2	2
18	6	2		1	Liquidambar formosana	173.105	53.5048	82.6776	29.1728	19	19	0	0	0	0	0	1	1	2	2	2	2	2
18	6	3	1	1	Liquidambar formosana	177.168	54.5714	82.6776	28.1062	39.4	39.4	0	0	0	0	0	0	1	2	2	2	2	2
18	6	3	2	1	Liquidambar formosana	177.168	54.5714	82.6776	28.1062	34.7		0	0	0	0	0	0	1	2	2	2	2	2
18	6	4		1	Liquidambar formosana	175.842	52.8571	82.6776	29.8205	27.7	27.7	0	0	0	0	0	0	1	2	2	2	2	2
18	6	5		1	Liquidambar formosana	177.474	52.5524	82.6776	30.1252	34	34	0	0	0	0	0	0	0	2	2	2	2	2
18	7	1		1	Liquidambar formosana	172.848	66.1429	82.6776	16.5347	50.8	50.8	0	0	0	0	0	0	0	0	0	1	2	2	20110727 borers
18	7	2		1	Liquidambar formosana	175	65.981	82.6776	16.6966	47.8	47.8	0	0	0	0	0	0	0	2	2	2	2	2
18	7	3		1	Liquidambar formosana	179.293	63.9048	82.6776	18.7728	39.8	39.8	0	0	0	0	0	0	0	0	0	1	2	2	20110415 fruits，20110727 borers
18	7	4		1	Liquidambar formosana	178.182	60.8381	82.6776	21.8395	38.7	38.7	0	0	0	0	0	0	0	0	0	1	2	2	20110415 fruits，20110728 borers
18	8	1		1	Liquidambar formosana	176.586	78.9071	82.6776	3.77049	37.5	37.5	0	0	0	0	0	0	0	0	0	0	0	1	20110415 new leaves，20111017 borers and rsin
18	8	2		1	Liquidambar formosana	176.869	73.388	82.6776	9.28962	33	33	0	0	0	0	0	0	0	0	0	0	0	0
18	8	3	1	1	Liquidambar formosana	171.919	73.8251	82.6776	8.85246	39.8	39.8	0	0	0	0	0	0	0	0	0	0	2	2	20110415 health，20110726 borers
18	8	3	2	1	Liquidambar formosana	171.919	73.8251	82.6776	8.85246	39.4		0	0	0	0	0	0	0	0	0	0	2	2	20110415 health，20110727 borers
18	8	4	1	1	Liquidambar formosana	170.606	75.2459	82.6776	7.43169	30.1	30.1	0	0	0	0	0	0	0	0	0	0	2	2	20110415 fruits，20110726 borers
18	8	4	2	1	Liquidambar formosana	170.606	75.2459	82.6776	7.43169	18.6		0	0	0	0	0	0	0	0	0	0	2	2	20110415 fruits，20110727 borers
18	9	1		1	Liquidambar formosana	177.121	82.6776	82.6776	0	61.8	61.8	0	0	0	0	0	0	0	0	0	0	0	0	20110415 health，20111017 borers and resin
19	3	1		1	Acer serrulatum	187.13	28.8235	91.1475	62.324	4.2	4.2	0	0	0	0	3	3	3	3	3	3	3	3
19	3	2	1	1	Liquidambar formosana	187.824	28.2353	91.1475	62.9122	26.5	26.5	0	0	0	2	3	3	3	3	3	3	3	3
19	3	2	2	1	Liquidambar formosana	187.824	28.2353	91.1475	62.9122	8.5		0	0	0	2	3	3	3	3	3	3	3	3
19	3	3	1	1	Cinnamomum insularimontanum	186.343	28.8824	91.1475	62.2652	4	4	0	0	2	2	3	3	3	3	3	3	3	3
19	3	3	2	1	Cinnamomum insularimontanum	186.343	28.8824	91.1475	62.2652	3.5		0	0	2	2	3	3	3	3	3	3	3	3
19	3	3	3	1	Cinnamomum insularimontanum	186.343	28.8824	91.1475	62.2652	3.1		0	0	2	2	3	3	3	3	3	3	3	3
19	4	1	1	1	Cinnamomum insularimontanum	184.729	30.7	91.1475	60.4475	8.8	8.8	0	0	2	2	3	3	3	3	3	3	3	3
19	4	1	2	1	Cinnamomum insularimontanum	184.729	30.7	91.1475	60.4475	6.5		0	0	2	2	3	3	3	3	3	3	3	3
19	4	2	1	1	Cinnamomum insularimontanum	186.729	31.1	91.1475	60.0475	11.5	11.5	0	0	2	2	3	3	3	3	3	3	3	3
19	4	2	2	1	Cinnamomum insularimontanum	186.729	31.1	91.1475	60.0475	7.7		0	0	2	2	3	3	3	3	3	3	3	3
19	4	2	3	1	Cinnamomum insularimontanum	186.729	31.1	91.1475	60.0475	9		0	0	2	2	3	3	3	3	3	3	3	3
19	4	3		1	Rhus succedanea	188.692	34.7	91.1475	56.4475	11.4	11.4	0	1	2	2	3	3	3	3	3	3	3	3
19	4	4		1	Rhus succedanea	188.131	36.5	91.1475	54.6475	14.8	14.8	0	1	2	2	3	3	3	3	3	3	3	3
19	4	5	1	1	Rhus succedanea	185.981	35.4	91.1475	55.7475	13.8	13.8	0	1	2	2	3	3	3	3	3	3	3	3
19	4	5	2	1	Rhus succedanea	185.981	35.4	91.1475	55.7475	6.9		0	1	2	2	3	3	3	3	3	3	3	3
19	4	1		1		185.093	35.05	91.1475	56.0975	4.2	4.2	1	2	2	2	3	3	3	3	3	3	3	3
19	4	6	1	1	Cinnamomum insularimontanum	189.439	38.4	91.1475	52.7475	9	9	0	1	2	2	3	3	3	3	3	3	3	3
19	4	6	2	1	Cinnamomum insularimontanum	189.439	38.4	91.1475	52.7475	5.7		0	1	2	2	3	3	3	3	3	3	3	3
19	4	7	1	1	Cinnamomum insularimontanum	187.009	40	91.1475	51.1475	8	8	0	0	2	2	3	3	3	3	3	3	3	3
19	4	7	2	1	Cinnamomum insularimontanum	187.009	40	91.1475	51.1475	6		0	0	2	2	3	3	3	3	3	3	3	3
19	5	1	1	1	Glochidion rubrum	184.087	42.9346	91.1475	48.213	5.8	5.8	0	0	2	2	3	3	3	3	3	3	3	3
19	5	1	2	1	Glochidion rubrum	184.087	42.9346	91.1475	48.213	4		0	0	2	2	3	3	3	3	3	3	3	3
19	5	1	3	1	Glochidion rubrum	184.087	42.9346	91.1475	48.213	4		0	0	2	2	3	3	3	3	3	3	3	3
19	5	1	4	1	Glochidion rubrum	184.087	42.9346	91.1475	48.213	4		0	0	2	2	3	3	3	3	3	3	3	3
19	5	2		1	Liquidambar formosana	181.106	43.0187	91.1475	48.1288	18.2	18.2	0	0	2	2	2	2	2	2	2	2	2	2
19	5	4		1	Liquidambar formosana	183.817	44.9065	91.1475	46.241	15.5	15.5	0	0	2	2	3	3	3	3	3	3	3	3
19	5	5		1	Liquidambar formosana	181.221	47.215	91.1475	43.9326	49.2	49.2	0	0	0	0	0	0	1	2	2	2	2	2
19	5	6		1	Zelkova serrata	180.913	48.271	91.1475	42.8765	20.1	20.1	0	0	2	2	2	2	2	2	2	2	2	2
19	5	7		1	Zelkova serrata	180.788	49.2523	91.1475	41.8952	13.7	13.7	0	0	2	2	2	2	2	2	2	2	2	2
19	6	1		1	Zelkova serrata	186.3	50.568	91.1475	40.5796	10.6	10.6	0	0	2	2	2	3	3	3	3	3	3	3
19	6	2		1	Liquidambar formosana	186.5	51.108	91.1475	40.0395	20.1	20.1	0	0	0	0	1	1	2	2	2	2	2	2
19	6	3		1	Zelkova serrata	189.03	51.5456	91.1475	39.6019	20.7	20.7	0	0	2	2	2	2	2	2	2	2	2	2
19	6	4	1	1	Zelkova serrata	189.3	51.8529	91.1475	39.2947	5.7	5.7	0	0	2	2	2	3	3	3	3	3	3	3
19	6	4	2	1	Zelkova serrata	189.3	51.8529	91.1475	39.2947	5.5		0	0	2	2	2	3	3	3	3	3	3	3
19	6	4	3	1	Zelkova serrata	189.3	51.8529	91.1475	39.2947	3		0	0	2	2	2	3	3	3	3	3	3	3
19	6	5		1	Liquidambar formosana	182.38	52.4209	91.1475	38.7267	43.3	43.3	0	0	0	0	0	0	0	2	2	2	2	2
19	6	6		1	Zelkova serrata	182.04	58.7989	91.1475	32.3487	5.1	5.1	0	0	2	2	2	2	2	2	2	2	2	2
19	6	7	1	1	Zelkova serrata	181.94	59.1248	91.1475	32.0228	34.3	34.3	0	0	2	2	2	2	2	2	2	2	2	2
19	6	7	2	1	Zelkova serrata	181.94	59.1248	91.1475	32.0228	17.1		0	0	2	2	2	2	2	2	2	2	2	2
19	6	8		1	Zelkova serrata	181.81	59.5903	91.1475	31.5572	28.3	28.3	0	0	2	2	2	2	2	2	2	2	2	2
19	6	9		1	Zelkova serrata	188.55	58.8827	91.1475	32.2649	32.1	32.1	0	0	2	2	2	2	2	2	2	2	2	2
19	7	1		1	Liquidambar formosana	186.663	62.6111	91.1475	28.5364	42	42	0	0	0	0	0	0	1	2	2	2	2	2
19	7	2		1	Liquidambar formosana	189.497	65	91.1475	26.1475	32.8	32.8	0	0	0	0	0	1	2	2	2	2	2	2
19	7	3		1	Liquidambar formosana	186.432	66.0185	91.1475	25.129	44	44	0	0	0	0	0	0	1	2	2	2	2	2
19	7	4		1	Zelkova serrata	188.442	68.75	91.1475	22.3975	21.4	21.4	0	0	2	2	2	2	2	2	2	2	2	2
19	8	1		1	Swida macrophylla	186.871	74.6995	91.1475	16.4481	4.3	4.3	0	1	2	2	3	3	3	3	3	3	3	3
19	9	1		1	Prunus campanulata	186.118	91.1475	91.1475	0	11.1	11.1	0	2	2	2	2	2	2	2	2	2	2	2
19	9	2	1	1	Zelkova serrata	190	87.8142	91.1475	3.33333	27.2	27.2	0	0	0	0	0	2	2	2	2	2	2	2
19	9	2	2	1	Zelkova serrata	190	87.8142	91.1475	3.33333	26.6		0	0	0	0	0	2	2	2	2	2	2	2
20	4	1		1	Cinnamomum insularimontanum	199.903	34.6729	89.2208	54.5479	1	1	1	2	2	3	3	3	3	3	3	3	3	3
20	4	2	1	1	Carpinus kawakamii	192.33	33.6449	89.2208	55.5759	5	5	1	1	2	2	3	3	3	3	3	3	3	3
20	4	2	2	1	Carpinus kawakamii	192.33	33.6449	89.2208	55.5759	4		1	1	2	2	3	3	3	3	3	3	3	3
20	4	3		1	Carpinus kawakamii	191.165	33.6449	89.2208	55.5759	11	11	1	1	2	2	3	3	3	3	3	3	3	3
20	4	4	1	1	Carpinus kawakamii	190.68	33.4579	89.2208	55.7628	4	4	1	1	2	2	3	3	3	3	3	3	3	3
20	4	4	2	1	Carpinus kawakamii	190.68	33.4579	89.2208	55.7628	3		1	1	2	2	3	3	3	3	3	3	3	3
20	4	5	1	1	Carpinus kawakamii	190	31.3084	89.2208	57.9124	10	10	1	1	2	2	3	3	3	3	3	3	3	3
20	4	5	2	1	Carpinus kawakamii	190	31.3084	89.2208	57.9124	6		1	1	2	2	3	3	3	3	3	3	3	3
20	4	6		1	Carpinus kawakamii	200.097	30.5607	89.2208	58.66	3	3	1	1	2	2	3	3	3	3	3	3	3	3
20	4	7		1	Carpinus kawakamii	190.874	30.6542	89.2208	58.5666	3	3	1	1	2	2	3	3	3	3	3	3	3	3
20	4	8		1	Carpinus kawakamii	196.311	38.972	89.2208	50.2488	26	26	1	1	2	2	3	3	3	3	3	3	3	3
20	4	1		1	Liquidambar formosana	197.573	36.9159	89.2208	52.3049	12	12	0	0	2	2	3	3	3	3	3	3	3	3
20	4	1		1	Liquidambar formosana	199.32	37.0093	89.2208	52.2114	6	6	2	2	2	3	3	3	3	3	3	3	3	3
20	5	1	1	1	Cyclobalanopsis glauca var. glauca	190.2	42.3469	89.2208	46.8738	24	24	1	1	2	2	3	3	3	3	3	3	3	3
20	5	1	2	1	Cyclobalanopsis glauca var. glauca	190.2	42.3469	89.2208	46.8738	11		1	1	2	2	3	3	3	3	3	3	3	3
20	5	1	3	1	Cyclobalanopsis glauca var. glauca	190.2	42.3469	89.2208	46.8738	10		1	1	2	2	3	3	3	3	3	3	3	3
20	5	2	1	1	Cinnamomum insularimontanum	198.9	40.5102	89.2208	48.7106	15	15	1	1	2	3	3	3	3	3	3	3	3	3
20	5	2	2	1	Cinnamomum insularimontanum	198.9	40.5102	89.2208	48.7106	6		1	1	2	3	3	3	3	3	3	3	3	3
20	5	1		1	Liquidambar formosana	193.4	49.0816	89.2208	40.1391	14	14	0	0	0	0	0	0	2	2	2	2	2	2
20	5	2	1	1	Liquidambar formosana	192.3	48.9796	89.2208	40.2412	36	36	0	0	0	0	0	0	0	1	1	1	1	2
20	5	2	2	1	Liquidambar formosana	192.5	48.3673	89.2208	40.8534	30		0	0	0	0	0	0	0	1	1	1	1	1
20	5	4		1	Liquidambar formosana	190.5	48.2653	89.2208	40.9555	30	30	0	0	0	0	0	0	1	2	2	2	2	2
20	6	1	1	1	Liquidambar formosana	191.776	50.2885	89.2208	38.9323	27	27	0	0	0	0	0	0	1	1	1	1	1	2
20	6	1	2	1	Liquidambar formosana	192.523	50.1923	89.2208	39.0285	26		0	0	0	0	0	0	1	1	1	1	1	2
20	6	3		1	Fraxinus formosana	196.729	52.1154	89.2208	37.1054	8	8	0	1	2	2	2	3	3	3	3	3	3	3
20	6	4	1	1	Cinnamomum insularimontanum	198.692	56.7308	89.2208	32.49	16	16	0	0	0	2	2	2	2	2	2	2	2	2
20	6	4	2	1	Cinnamomum insularimontanum	198.692	56.7308	89.2208	32.49	10		0	0	0	2	2	2	2	2	2	2	2	2
20	6	5		1	Liquidambar formosana	199.813	57.4038	89.2208	31.8169	10	10	0	0	0	0	2	2	2	2	2	2	2	2
20	6	6		1	Liquidambar formosana	199.907	57.8846	89.2208	31.3362	9	9	0	0	0	1	2	2	3	3	3	3	3	3
20	6	7		1	Liquidambar formosana	198.785	58.1731	89.2208	31.0477	15	15	0	0	0	0	0	1	2	2	2	2	2	2
20	6	8		1	Cinnamomum insularimontanum	196.729	56.5385	89.2208	32.6823	5.3	5.3	0	0	2	2	3	3	3	3	3	3	3	3
20	6	1		1	Pinus taiwanensis	195.701	59.0385	89.2208	30.1823	7	7	2	2	2	2	2	2	2	2	2	2	2	2
20	7	1		1	Cyclobalanopsis glauca var. glauca	199.725	60.2941	89.2208	28.9267	9	9	2	2	2	2	2	2	2	2	2	2	2	2
20	7	1	1	1	Cinnamomum insularimontanum	197.706	66.7647	89.2208	22.4561	22	22	0	0	2	2	2	3	3	3	3	3	3	3	trail
20	7	1	2	1	Cinnamomum insularimontanum	197.706	66.7647	89.2208	22.4561	5		0	0	2	2	2	3	3	3	3	3	3	3
20	7	1	3	1	Cinnamomum insularimontanum	197.706	66.7647	89.2208	22.4561	4.5		0	0	2	2	2	3	3	3	3	3	3	3
20	7	1	4	1	Cinnamomum insularimontanum	197.706	66.7647	89.2208	22.4561	4		0	0	2	2	2	3	3	3	3	3	3	3
20	7	1	5	1	Cinnamomum insularimontanum	197.706	66.7647	89.2208	22.4561	7		0	0	2	2	2	3	3	3	3	3	3	3
20	7	1	6	1	Cinnamomum insularimontanum	197.706	66.7647	89.2208	22.4561	4		0	0	2	2	2	3	3	3	3	3	3	3
20	7	1	7	1	Cinnamomum insularimontanum	197.706	66.7647	89.2208	22.4561	3.5		0	0	2	2	2	3	3	3	3	3	3	3
20	7	1	8	1	Cinnamomum insularimontanum	197.706	66.7647	89.2208	22.4561	3		0	0	2	2	2	3	3	3	3	3	3	3
20	8	1		1	Prunus campanulata	195.741	71.3	89.2208	17.9208	18	18	0	1	2	2	2	2	2	2	2	2	2	2
20	8	2		1	Cyclobalanopsis glauca var. glauca	197.222	75.6	89.2208	13.6208	26	26	0	0	0	1	2	2	2	2	2	2	2	2
20	8	1		1	Carpinus kawakamii	198.148	75.6	89.2208	13.6208	7	7	2	2	2	2	2	2	2	2	2	2	2	2
20	8	3		1	Cinnamomum insularimontanum	198.796	75.5	89.2208	13.7208	10	10	0	0	0	0	2	2	2	2	2	2	2	2
20	8	4		1	Liquidambar formosana	191.667	77.6	89.2208	11.6208	62.5	62.5	0	0	0	0	0	0	0	0	0	0	1	1	20110415 new leaves and fruits；20110727 borers，20111017 borers and resin
20	9	1		1	Liquidambar formosana	199.109	81.039	89.2208	8.18182	11	11	0	0	0	0	0	0	2	2	2	2	2	2
20	9	2		1	Liquidambar formosana	195.05	83.7662	89.2208	5.45455	15	15	0	0	0	0	0	0	2	2	2	2	2	2
20	9	3		1	Liquidambar formosana	193.069	89.2208	89.2208	0	27.5	27.5	0	0	0	0	0	0	0	1	1	1	2	2	20110727 borers
21	4	1		1	Cinnamomum insularimontanum	200.303	38.6525	88.3375	49.685	6.3	6.3	0	2	2	3	3	3	3	3	3	3	3	3
21	5	1	1	1	Zelkova serrata	204.182	42.9135	88.3375	45.424	28.3	28.3	1	1	2	3	3	3	3	3	3	3	3	3
21	5	1	2	1	Zelkova serrata	204.182	42.9135	88.3375	45.424	17.3		1	1	2	3	3	3	3	3	3	3	3	3
21	5	2		1	Zelkova serrata	203.612	43.7557	88.3375	44.5818	1.8	1.8	0	0	2	3	3	3	3	3	3	3	3	3
21	5	3		1	Zelkova serrata	202.73	43.0046	88.3375	45.3329	5.4	5.4	1	1	2	3	3	2	2	2	2	2	2	2
21	5	4	1	1	Zelkova serrata	204.761	42.8907	88.3375	45.4468	23.4	23.4	1	1	2	2	3	3	3	3	3	3	3	3
21	5	4	2	1	Zelkova serrata	204.761	42.8907	88.3375	45.4468	15		1	1	2	2	3	3	3	3	3	3	3	3
21	5	1	1	1	Zelkova serrata	204.55	43.4067	88.3375	44.9308	24.1	24.1	0	0	2	2	3	3	3	3	3	3	3	3
21	5	1	2	1	Zelkova serrata	204.55	43.4067	88.3375	44.9308	6.5		0	0	2	2	3	3	3	3	3	3	3	3
21	5	1	3	1	Zelkova serrata	204.55	43.4067	88.3375	44.9308	17.4		0	0	2	2	3	3	3	3	3	3	3	3
21	5	1	4	1	Zelkova serrata	204.55	43.4067	88.3375	44.9308	16.5		0	0	2	2	3	3	3	3	3	3	3	3
21	5	1	5	1	Zelkova serrata	204.55	43.4067	88.3375	44.9308	7.8		0	0	2	3	3	3	3	3	3	3	3	3
21	5	1	6	1	Zelkova serrata	204.55	43.4067	88.3375	44.9308	8.9		0	0	2	3	3	3	3	3	3	3	3	3
21	5	1	7	1	Zelkova serrata	204.55	43.4067	88.3375	44.9308	11.2		0	0	2	2	3	3	3	3	3	3	3	3
21	6	1		1	Liquidambar formosana	203.128	51.1776	88.3375	37.1599	30	30	0	0	0	0	0	0	1	2	2	2	2	2
21	6	2		1	Cinnamomum insularimontanum	207.831	52.0608	88.3375	36.2767	3.5	3.5	0	2	2	2	2	2	2	2	2	2	2	2
21	6	1		1		208.855	53.2004	88.3375	35.1371	3.2	3.2	2	2	2	3	3	3	3	3	3	3	3	3
21	6	3		1	Cinnamomum insularimontanum	209.041	54.5109	88.3375	33.8266	5.2	5.2	0	1	2	2	2	2	2	2	2	2	2	2
21	6	4	1	1	Cinnamomum insularimontanum	209.59	54.3685	88.3375	33.969	9.2	9.2	0	1	2	2	2	2	2	2	2	2	2	2
21	6	4	2	1	Cinnamomum insularimontanum	209.59	54.3685	88.3375	33.969	8.5		0	1	2	2	2	2	2	2	2	2	2	2
21	6	5		1	Zelkova serrata	206.35	53.8082	88.3375	34.5293	7.7	7.7	0	1	2	2	2	2	2	2	2	2	2	2
21	6	6		1	Zelkova serrata	205.922	54.416	88.3375	33.9215	9.8	9.8	0	0	2	2	2	2	2	2	2	2	2	2
21	6	1		1	Zelkova serrata	206.313	54.7673	88.3375	33.5702	19.9	19.9	0	0	2	2	2	2	2	2	2	2	2	2
21	6	2		1	Cinnamomum insularimontanum	207.02	55.1472	88.3375	33.1903	18.8	18.8	1	1	2	2	2	2	2	2	2	2	2	2
21	6	7		1	Cinnamomum insularimontanum	206.927	55.2232	88.3375	33.1143	3.5	3.5	0	1	2	2	2	2	2	2	2	2	2	2
21	6	3		1	Zelkova serrata	207.235	55.3561	88.3375	32.9814	18.1	18.1	1	1	2	2	2	2	2	2	2	2	2	2
21	6	8		1	Cinnamomum insularimontanum	207.235	55.9829	88.3375	32.3546	6	6	0	0	2	2	2	2	2	2	2	2	2	2
21	6	9	1	1	Cinnamomum insularimontanum	207.123	56.4292	88.3375	31.9083	13.9	13.9	0	0	2	2	2	2	2	2	2	2	2	2
21	6	9	2	1	Cinnamomum insularimontanum	207.123	56.4292	88.3375	31.9083	12.5		0	0	2	2	2	2	2	2	2	2	2	2
21	6	9	3	1	Cinnamomum insularimontanum	207.123	56.4292	88.3375	31.9083	13.5		0	0	2	2	2	2	2	2	2	2	2	2
21	6	9	4	1	Cinnamomum insularimontanum	207.123	56.4292	88.3375	31.9083	8		0	0	2	2	2	2	2	2	2	2	2	2
21	6	12		1	Liquidambar formosana	201.462	58.7369	88.3375	29.6006	12	12	0	0	0	1	2	2	2	2	2	2	2	2
21	6	13		1	Liquidambar formosana	200.652	58.547	88.3375	29.7905	8.6	8.6	0	0	0	1	2	2	2	2	2	2	2	2
21	7	1		1	Liquidambar formosana	201.831	60.1105	88.3375	28.227	10	10	0	0	0	1	2	2	2	2	2	2	2	2
21	7	2		1	Liquidambar formosana	200.592	61.8692	88.3375	26.4683	38	38	0	0	0	0	0	0	0	0	0	1	2	2	20110415 fruit, 20110727 borers
21	7	3		1	Cinnamomum insularimontanum	209.277	65.5525	88.3375	22.785	23.6	23.6	0	0	0	0	2	2	2	2	2	2	2	2
21	7	4		1	Cinnamomum insularimontanum	207.408	67.3481	88.3375	20.9894	18.5	18.5	0	0	2	2	2	2	2	2	2	2	2	2
21	7	5		1	Cinnamomum insularimontanum	202.657	69.9448	88.3375	18.3927	10.5	10.5	0	0	2	3	3	3	3	3	3	3	3	3
21	7	6		1	Swida macrophylla	206.723	61.9153	88.3375	26.4222	14.5	14.5	0	0	2	2	3	3	3	3	3	3	3	3
21	7	7	1	1	Swida macrophylla	200.085	64.7974	88.3375	23.5401	12.8	12.8	0	1	2	2	3	3	3	3	3	3	3	3
21	7	7	2	1	Swida macrophylla	200.085	64.7974	88.3375	23.5401	10		0	1	2	2	3	3	3	3	3	3	3	3
21	7	8		1	Cinnamomum insularimontanum	200.178	65.1289	88.3375	23.2086	4.8	4.8	0	0	2	2	3	3	3	3	3	3	3	3
21	7	9		1	Zelkova serrata	202.892	67.6243	88.3375	20.7132	9	9	0	1	2	2	3	3	3	3	3	3	3	3
21	7	10		1	Swida macrophylla	207.221	66.2707	88.3375	22.0668	10.6	10.6	0	0	2	2	3	3	3	3	3	3	3	3
21	8	1		1	Zelkova serrata	200.306	77.99	88.3375	10.3475	18.3	18.3	0	0	0	2	2	2	2	2	2	2	2	2
21	8	2		1	Cinnamomum insularimontanum	200.144	77.99	88.3375	10.3475	12.8	12.8	0	0	0	2	2	2	2	2	2	2	2	2
21	8	3		1	Cinnamomum insularimontanum	204.383	76.06	88.3375	12.2775	23.7	23.7	0	0	0	1	1	2	2	2	2	2	2	2
21	8	1		1	Swida macrophylla	202.967	72.43	88.3375	15.9075	13.4	13.4	0	1	2	2	3	3	3	3	3	3	3	3
21	8	4		1	Liquidambar formosana	209.196	79.78	88.3375	8.5575	54.8	54.8	0	0	0	0	0	0	0	0	0	0	0	0	20111017 borers and resin
21	9	1		1	Swida macrophylla	202.684	82.275	88.3375	6.0625	10.7	10.7	0	0	0	0	1	1	2	2	2	2	2	2
21	9	1		1	Swida macrophylla	202.684	82.275	88.3375	6.0625	6.7		0	0	0	0	1	1	2	2	2	2	2	2
21	9	2		1	Liquidambar formosana	202.401	84.5	88.3375	3.8375	34.8	34.8	0	0	0	0	0	0	0	0	0	0	1	1	2011041 new leaves，20110727 borers，20111017 borers and resin
21	9	3	1	1	Cinnamomum insularimontanum	206.994	83.4	88.3375	4.9375	22.2	22.2	0	0	0	1	1	2	2	2	2	2	2	2
21	9	3	2	1	Cinnamomum insularimontanum	206.994	83.4	88.3375	4.9375	7		0	0	0	1	1	2	2	2	2	2	2	2
21	9	3	3	1	Cinnamomum insularimontanum	206.994	83.4	88.3375	4.9375	4.5		0	0	0	1	1	2	2	2	2	2	2	2
21	9	4		1	Liquidambar formosana	200.87	88.3375	88.3375	0	31	31	0	0	0	0	0	0	0	0	0	1	1	2	20110415 fruit，20110727 borers
21	9	5		1	Liquidambar formosana	200.066	83.4375	88.3375	4.9	9.6	9.6	0	0	0	0	2	2	2	2	2	2	2	2
22	5	1		1	Cinnamomum insularimontanum	215.844	42.9032	84.5745	41.6712	23	23	0	0	2	2	2	2	2	2	2	2	2	2
22	5	2	1	1	Cinnamomum insularimontanum	210.429	47.5806	84.5745	36.9938	14	14	0	0	2	3	3	3	3	3	3	3	3	3
22	5	2	2	1	Cinnamomum insularimontanum	210.429	47.5806	84.5745	36.9938	3.7		0	0	2	3	3	3	3	3	3	3	3	3
22	5	2	3	1	Cinnamomum insularimontanum	210.429	47.5806	84.5745	36.9938	4.2		0	0	2	3	3	3	3	3	3	3	3	3
22	5	2	4	1	Cinnamomum insularimontanum	210.429	47.5806	84.5745	36.9938	6		0	0	2	3	3	3	3	3	3	3	3	3
22	5	2	5	1	Cinnamomum insularimontanum	210.429	47.5806	84.5745	36.9938	4.5		0	0	2	2	3	3	3	3	3	3	3	3
22	5	2	6	1	Cinnamomum insularimontanum	210.429	47.5806	84.5745	36.9938	11		0	0	2	2	3	3	3	3	3	3	3	3
22	5	2	7	1	Cinnamomum insularimontanum	210.429	47.5806	84.5745	36.9938	4.7		0	0	2	2	3	3	3	3	3	3	3	3
22	5	2	8	1	Cinnamomum insularimontanum	210.429	47.5806	84.5745	36.9938	4.1		0	0	2	3	3	3	3	3	3	3	3	3
22	5	8		1	Idesia polycarpa	219.481	47.0968	84.5745	37.4777	19.5	19.5	0	0	2	2	2	2	2	2	2	2	2	2
22	5	9		1	Cinnamomum insularimontanum	216.364	48.871	84.5745	35.7035	13.8	13.8	0	0	2	2	3	3	3	3	3	3	3	3
22	6	1		1	Cyclobalanopsis glauca var. glauca	211.358	53.5096	84.5745	31.0649	27.6	27.6	0	0	2	2	2	2	2	2	2	2	2	2
22	6	1		1	Cyclobalanopsis glauca var. glauca	210.556	53.5577	84.5745	31.0168	16.5	16.5	1	1	2	2	2	2	2	2	2	2	2	2
22	6	2		1	Liquidambar formosana	214.568	56.6346	84.5745	27.9399	49	49	0	0	0	0	0	1	2	2	2	2	2	2
22	6	3		1	Zelkova serrata	215.247	56.6346	84.5745	27.9399	4	4	0	0	2	1	1	3	3	3	3	3	3	3
22	6	4		1	Zelkova serrata	215.556	56.6346	84.5745	27.9399	3.2	3.2	0	1	2	2	2	3	3	3	3	3	3	3
22	6	5		1	Liquidambar formosana	212.284	57.8846	84.5745	26.6899	14.8	14.8	0	0	0	0	0	1	2	2	2	2	2	2
22	7	1	1	1	Liquidambar formosana	217.011	60.9302	84.5745	23.6442	49.5	49.5	0	0	0	0	0	0	1	2	2	2	2	2
22	7	1	2	1	Liquidambar formosana	217.011	60.9302	84.5745	23.6442	9.5		0	0	0	0	0	0	1	1	1	1	1	1
22	7	2		1	Liquidambar formosana	210.805	63.2558	84.5745	21.3187	59.4	59.4	0	0	0	0	0	0	0	0	0	1	2	2	20110727 borers
22	7	3		1	Cinnamomum insularimontanum	211.264	67.4419	84.5745	17.1326	21.8	21.8	0	0	0	0	2	2	2	2	2	2	2	2
22	7	4		1	Liquidambar formosana	212.644	69.3023	84.5745	15.2721	33.5	33.5	0	0	0	0	0	0	0	0	0	0	0	0	20111017 borers and resin
22	8	1		1	Liquidambar formosana	220	73.6957	84.5745	10.8788	11.3	11.3	0	0	0	0	0	0	0	1	1	1	1	2
22	8	2		1	Swida macrophylla	213.462	78.8043	84.5745	5.77012	12.5	12.5	0	0	0	2	2	2	2	2	2	2	2	2
22	9	1		1	Liquidambar formosana	218.939	82.7021	84.5745	1.87234	47.3	47.3	0	0	0	0	0	0	0	0	0	0	1	2	20110415 health
22	9	2		1	Swida macrophylla	210.323	84.5745	84.5745	0	12.6	12.6	0	0	2	2	2	2	2	2	2	2	2	2
23	5	1		1	Cinnamomum insularimontanum	225.144	44.8547	87.3846	42.5299	3.4	3.4	0	0	2	3	3	3	3	3	3	3	3	3
23	5	2		1	Cinnamomum insularimontanum	228.25	46.8376	87.3846	40.547	4.5	4.5	0	0	2	3	3	3	3	3	3	3	3	3
23	5	3		1	Cinnamomum insularimontanum	225.962	46.188	87.3846	41.1966	15	15	0	0	2	2	2	2	2	2	2	2	2	2
23	5	4	1	1	Cinnamomum insularimontanum	225.817	47.0085	87.3846	40.3761	5.5	5.5	0	0	2	2	3	3	3	3	3	3	3	3
23	5	4	2	1	Cinnamomum insularimontanum	225.817	47.0085	87.3846	40.3761	4.6		0	0	2	3	3	3	3	3	3	3	3	3
23	5	4	3	1	Cinnamomum insularimontanum	225.817	47.0085	87.3846	40.3761	3.5		0	0	2	3	3	3	3	3	3	3	3	3
23	5	1		1	Liquidambar formosana	227.385	42.8803	87.3846	44.5043	8.2	8.2	2	2	2	2	2	2	2	3	3	3	3	3
23	5	2	1	1	Cinnamomum insularimontanum	229.038	41.8547	87.3846	45.5299	14.3	14.3	2	2	2	2	2	2	2	2	2	2	2	2
23	5	2	2	1	Cinnamomum insularimontanum	229.038	41.8547	87.3846	45.5299	12.8		2	2	2	2	2	2	2	2	2	2	2	2
23	5	2	3	1	Cinnamomum insularimontanum	229.038	41.8547	87.3846	45.5299	11.2		2	2	2	2	2	2	2	2	2	2	2	2
23	5	2	4	1	Cinnamomum insularimontanum	229.038	41.8547	87.3846	45.5299	9.3		2	2	2	2	2	2	2	2	2	2	2	2
23	5	2	5	1	Cinnamomum insularimontanum	229.038	41.8547	87.3846	45.5299	4.9		2	2	2	2	2	2	2	2	2	2	2	2
23	5	2	6	1	Cinnamomum insularimontanum	229.038	41.8547	87.3846	45.5299	2.6		2	2	2	2	2	2	2	2	2	2	2	2
23	5	2	7	1	Cinnamomum insularimontanum	229.038	41.8547	87.3846	45.5299	8.1		2	2	2	2	2	2	2	2	2	2	2	2
23	5	2	8	1	Cinnamomum insularimontanum	229.038	41.8547	87.3846	45.5299	9.9		2	2	2	2	2	2	2	2	2	2	2	2
23	5	2	9	1	Cinnamomum insularimontanum	229.038	41.8547	87.3846	45.5299	11		2	2	2	2	2	2	2	2	2	2	2	2
23	5	1		1	Idesia polycarpa	220.846	48.3077	87.3846	39.0769	19.3	19.3	1	1	2	2	2	2	2	2	2	2	2	2
23	5	2	1	1	Cinnamomum insularimontanum	221.25	45.4017	87.3846	41.9829	4.3	4.3	1	1	2	3	3	3	3	3	3	3	3	3
23	5	2	2	1	Cinnamomum insularimontanum	221.25	45.4017	87.3846	41.9829	2.1		1	1	2	3	3	3	3	3	3	3	3	3
23	5	3	1	1	Cinnamomum insularimontanum	229.75	44.1026	87.3846	43.2821	3.2	3.2	1	1	2	3	3	3	3	3	3	3	3	3
23	5	3	2	1	Cinnamomum insularimontanum	229.75	44.1026	87.3846	43.2821	3.1		1	1	2	3	3	3	3	3	3	3	3	3
23	5	3	3	1	Cinnamomum insularimontanum	229.75	44.1026	87.3846	43.2821	3.1		1	1	2	3	3	3	3	3	3	3	3	3
23	6	1	1	1	Cinnamomum insularimontanum	220.981	50.6653	87.3846	36.7193	8.6	8.6	0	0	2	2	2	3	3	3	3	3	3	3
23	6	1	2	1	Cinnamomum insularimontanum	220.981	50.6653	87.3846	36.7193	3.9		0	0	2	2	2	3	3	3	3	3	3	3
23	6	2		1	Cinnamomum insularimontanum	223.585	56.0291	87.3846	31.3555	10.1	10.1	0	0	2	3	3	3	3	3	3	3	3	3
23	6	3		1	Cinnamomum insularimontanum	227.736	53.3264	87.3846	34.0582	11.8	11.8	0	0	2	2	2	3	3	3	3	3	3	3
23	6	4		1	Liquidambar formosana	229.34	57.6715	87.3846	29.7131	21.9	21.9	0	0	0	2	2	2	2	2	2	2	2	2
23	6	5	1	1	Cinnamomum insularimontanum	229.434	59.0644	87.3846	28.3202	17.5	17.5	0	0	2	2	2	2	2	2	2	2	2	2
23	6	5	2	1	Cinnamomum insularimontanum	229.434	59.0644	87.3846	28.3202	7.1		0	0	2	2	2	2	2	2	2	2	2	2
23	6	6	1	1	Liquidambar formosana	220.708	59.7713	87.3846	27.6133	13	13	0	0	2	2	2	3	3	3	3	3	3	3
23	6	6	2	1	Liquidambar formosana	220.708	59.7713	87.3846	27.6133	7.4		0	0	2	2	2	3	3	3	3	3	3	3
23	7	1	1	1	Vaccinium bracteatum	222.28	63.6715	87.3846	23.7131	19.5	19.5	0	0	0	1	2	2	2	2	2	2	2	2
23	7	1	2	1	Vaccinium bracteatum	222.28	63.6715	87.3846	23.7131	14.9		0	0	0	1	2	2	2	2	2	2	2	2
23	7	1	3	1	Vaccinium bracteatum	222.28	63.6715	87.3846	23.7131	13.5		0	0	0	1	2	2	2	2	2	2	2	2
23	7	1	4	1	Vaccinium bracteatum	222.28	63.6715	87.3846	23.7131	7.1		0	0	0	1	2	2	2	2	2	2	2	2
23	7	1	5	1	Vaccinium bracteatum	222.28	63.6715	87.3846	23.7131	8.6		0	0	0	1	2	2	2	2	2	2	2	2
23	7	1	6	1	Vaccinium bracteatum	222.28	63.6715	87.3846	23.7131	10.3		0	0	0	1	2	2	2	2	2	2	2	2
23	7	2		1	Liquidambar formosana	222.347	65.2174	87.3846	22.1672	61.4	61.4	0	0	0	0	0	0	0	0	0	0	2	2	20110415 new leaves，20110730 die and borers
23	7	3		1	Cinnamomum insularimontanum	221.964	68.599	87.3846	18.7856	21.2	21.2	0	0	0	1	1	2	2	2	2	2	2	2
23	7	4	1	1	Zelkova serrata	224.971	63.9614	87.3846	23.4233	21.8	21.8	0	0	0	1	1	1	1	1	1	1	2	2	20110727 borers
23	7	4	2	1	Zelkova serrata	224.971	63.9614	87.3846	23.4233	7		0	0	0	1	1	1	1	1	1	1	2	2	20110728 borers
23	7	4	3	1	Zelkova serrata	224.971	63.9614	87.3846	23.4233	5.8		0	0	0	1	1	1	1	1	1	1	2	2	20110729 borers
23	7	4	4	1	Zelkova serrata	224.971	63.9614	87.3846	23.4233	8.8		0	0	0	1	1	1	1	1	1	1	2	2	20110730 borers
23	7	5		1	Zelkova serrata	229.77	63.343	87.3846	24.0416	14.6	14.6	0	0	0	1	2	2	2	2	2	2	2	2
23	8	1		1	Liquidambar formosana	221.048	71.3	87.3846	16.0846	22.1	22.1	0	0	0	0	0	0	0	0	0	0	0	0	20111017 resin
23	8	2		1	Liquidambar formosana	226.39	71.6	87.3846	15.7846	22.3	22.3	0	0	0	0	0	0	0	1	1	1	1	2
23	8	3		1	Liquidambar formosana	226.39	72.7	87.3846	14.6846	72.1	72.1	0	0	0	0	0	0	0	0	0	0	2	2	20110415 new leves，20110730 die and borers
23	8	4		1	Zelkova serrata	227.952	70.95	87.3846	16.4346	31.7	31.7	0	0	0	0	1	2	2	2	2	2	2	2
23	8	5		1	Liquidambar formosana	227.143	74.4	87.3846	12.9846	35.3	35.3	0	0	0	0	0	0	0	0	0	1	2	2	20110415 wither，20110730 died & borers
23	8	4		1	Zelkova serrata	227.952	70.95	87.3846	16.4346	11.3	11.3	0	0	0	1	1	2	2	2	2	2	2	2
23	8	6		1	Liquidambar formosana	223.143	76.65	87.3846	10.7346	30.7	30.7	0	0	0	0	0	0	0	2	2	2	2	2
23	9	1		1	Liquidambar formosana	226.5	86.8718	87.3846	0.512821	11.2	11.2	0	0	0	0	0	2	2	2	2	2	2	2
23	9	2		1	Liquidambar formosana	228.2	87.3846	87.3846	0	30.1	30.1	0	0	0	0	0	0	0	0	0	0	0	0	20111017 health
